# Supplementary material for: Brassinosteroid signaling-dependent root responses to prolonged elevated ambient temperature
Source: Nat Commun. 2017 Aug 21;8:309. doi: 10.1038/s41467-017-00355-4 (PMC5567177; doi:10.1038/s41467-017-00355-4)
Supplement: Supplementary file 2 — Supplementary Data 1 [file 41467_2017_355_MOESM2_ESM.xlsx]

## Sheet: Feuil1
Supplementary Data 1. Differential Expression of Arabidopsis root genes at 21 and 26°C
										p_value/FDR
											1e-08	0.05
Gene ID	Gene description	baseMean	21°C	26°C	log2FoldChange	p-value	FDR					F
AT1G13609	"unknown protein"	19.4787	0	38.9574	Inf	1.16008e-29	1.7805e-27
AT2G14247	"unknown protein"	87.8992	3.01581	172.783	5.84027	2.66101e-72	1.57177e-69		log2Ratio
AT1G55230	"unknown protein"	98.9179	5.30451	192.531	5.18173	8.59927e-72	4.92991e-69
AT4G22210	"LCR85 (Low-molecular-weight cysteine-rich 85)"	32.9456	2.0072	63.8841	4.9922	1.40929e-34	2.66698e-32		-2.5	-1.5	-1				1	1.5	2.5
AT1G47395	"unknown protein"	97.7813	6.66034	188.902	4.8259	1.81593e-69	1.01132e-66		Genes repressed at 26°C					Genes induced at 26°C
AT1G47400	"unknown protein"	49.1088	3.64453	94.573	4.69763	3.32354e-43	9.81553e-41
AT2G07677	pseudogene	43.083	4.9792	81.1868	4.02726	1.30716e-35	2.68201e-33
AT1G35625	#N/A	24.7261	3.016	46.4363	3.94454	2.92108e-23	2.67313e-21
AT2G07811	pseudogene	45.667	5.66268	85.6713	3.91925	1.3651e-36	3.09401e-34
AT4G37850	"basic helix-loop-helix (bHLH) family protein"	122.604	15.6643	229.544	3.87322	6.5546e-59	2.97121e-56
AT3G02620	"acyl-(acyl-carrier-protein) desaturase, putative / stearoyl-ACP desaturase, putative"	464.857	61.855	867.86	3.8105	1.07264e-158	4.18159e-155
AT5G52640	"HSP81-1 (HEAT SHOCK PROTEIN 81-1); ATP binding / unfolded protein binding"	2180.94	292.531	4069.35	3.79814	1.57061e-159	7.65358e-156
AT3G13680	"F-box family protein"	27.4287	3.99212	50.8654	3.67146	3.5655e-24	3.54585e-22
AT2G07706	#N/A	19.0904	3.00523	35.1756	3.54903	1.25524e-17	7.13329e-16
AT5G42600	"MRN (MARNERAL SYNTHASE); catalytic"	747.979	119.879	1376.08	3.52091	5.22429e-86	5.09159e-83
AT3G26230	"CYP71B24 (cytochrome P450, family 71, subfamily B, polypeptide 24); oxygen binding"	86.64	15.721	157.559	3.32513	7.10826e-43	2.03756e-40
AT3G60270	"uclacyanin, putative"	251.985	47.2918	456.677	3.27151	5.70087e-56	2.31503e-53
AT3G56970	"ORG2 (OBP3-responsive gene 2); DNA binding / transcription factor"	266.221	50.1732	482.269	3.26485	6.38638e-80	4.78782e-77
AT1G03410	2A6	276.612	52.2457	500.977	3.26136	4.65555e-96	5.67163e-93
AT5G40990	"GLIP1 (GDSL LIPASE1); carboxylic ester hydrolase"	184.773	34.99	334.556	3.25724	2.52782e-29	3.79017e-27
AT2G41240	"basic helix-loop-helix (bHLH) family protein"	47.0439	8.95016	85.1376	3.24981	6.54683e-25	6.92041e-23
AT1G78750	"F-box family protein"	41.7622	7.98424	75.5402	3.24202	1.49259e-28	2.06338e-26
AT5G25920	"unknown protein"	38.849	7.71445	69.9836	3.18138	2.32416e-22	1.92777e-20
AT4G16370	"ATOPT3 (OLIGOPEPTIDE TRANSPORTER); oligopeptide transporter"	1398.25	288.322	2508.17	3.12088	8.09023e-132	1.97119e-128
ATMG00690	"hypothetical protein"	66.3921	13.983	118.801	3.0868	5.86674e-36	1.22962e-33
AT5G51440	"23.5 kDa mitochondrial small heat shock protein (HSP23.5-M)"	491.81	104.547	879.073	3.07183	3.56256e-110	6.31286e-107
AT2G07787	"unknown protein"	33.892	7.33324	60.4507	3.04324	6.93131e-22	5.53709e-20
AT1G07440	oxidoreductase	22.8876	4.9571	40.8181	3.04164	3.84098e-17	2.07968e-15
AT5G12030	"AT-HSP17.6A (Arabidopsis thaliana heat shock protein 17.6A)"	22.879	5.01262	40.7453	3.023	5.5503e-17	2.93188e-15
AT3G10450	"SCPL7; serine carboxypeptidase"	101.098	22.3033	179.892	3.0118	1.32314e-39	3.3065e-37
AT5G09730	"BXL3 (BETA-XYLOSIDASE 3); hydrolase, hydrolyzing O-glycosyl compounds"	79.4944	17.6831	141.306	2.99838	1.9885e-36	4.40452e-34
AT2G37870	"protease inhibitor/seed storage/lipid transfer protein (LTP) family protein"	47.9708	10.6753	85.2663	2.9977	4.41419e-28	6.01687e-26
AT3G46230	#N/A	83.3404	18.7375	147.943	2.98104	6.29065e-28	8.22935e-26
AT1G72660	"GTP binding"	36.8798	8.6241	65.1354	2.917	5.1702e-23	4.56007e-21
AT3G24500	"ATMBF1C/MBF1C (MULTIPROTEIN BRIDGING FACTOR 1C); DNA binding / transcription coactivator/ transcription factor"	980.404	231.405	1729.4	2.90178	1.71218e-105	2.56722e-102
AT3G12580	"HSP70 (heat shock protein 70); ATP binding"	3616.46	873.728	6359.19	2.86359	4.63317e-108	7.52582e-105
AT2G07599	#N/A	22.421	5.65154	39.1904	2.79379	2.82809e-15	1.25284e-13
ATMG01370	"hypothetical protein"	28.9099	7.31152	50.5084	2.78828	1.36954e-18	8.39465e-17
AT5G24770	"VSP2 (VEGETATIVE STORAGE PROTEIN 2); acid phosphatase"	740.8	190.268	1291.33	2.76276	6.35898e-86	5.90234e-83
AT5G48570	"peptidyl-prolyl cis-trans isomerase, putative / FK506-binding protein, putative"	739.018	191.118	1286.92	2.75138	1.58802e-114	3.09536e-111
AT1G23730	#N/A	37.8651	9.94819	65.7821	2.72519	9.51312e-17	4.85418e-15
AT1G60260	pseudogene	91.2449	24.2769	158.213	2.70421	5.62088e-35	1.09562e-32
AT3G26170	"CYP71B19 (cytochrome P450, family 71, subfamily B, polypeptide 19); oxygen binding"	22.5018	5.99876	39.0048	2.70092	9.40477e-15	3.92543e-13
AT2G07783	#N/A	52.2495	13.9609	90.5382	2.69713	1.93476e-26	2.29953e-24
AT1G78410	"VQ motif-containing protein"	49.3263	13.3341	85.3186	2.67774	3.18351e-16	1.53978e-14
AT1G53540	"17.6 kDa class I small heat shock protein (HSP17.6C-CI) (AA 1-156)"	22.1039	5.97704	38.2308	2.67723	2.14615e-14	8.50258e-13
AT2G28860	"CYP710A4 (cytochrome P450, family 710, subfamily A, polypeptide 4); oxygen binding"	108.475	29.4463	187.503	2.67076	1.65981e-23	1.56295e-21
AT2G27550	"ATC (ARABIDOPSIS THALIANA CENTRORADIALIS); phosphatidylethanolamine binding"	605.469	167.616	1043.32	2.63796	1.46802e-85	1.30066e-82
AT2G26150	"ATHSFA2 (Arabidopsis thaliana heat shock transcription factor A2); DNA binding / transcription factor"	29.9283	8.33221	51.5243	2.62848	3.77999e-15	1.65201e-13
AT4G10310	"HKT1 (HIGH-AFFINITY K+ TRANSPORTER 1); sodium ion transporter"	94.6208	26.555	162.687	2.61504	4.9299e-36	1.05597e-33
AT5G05250	"unknown protein"	367.101	104.336	629.867	2.59382	9.59236e-79	6.92497e-76
AT1G32970	#N/A	20.913	5.97685	35.8492	2.58448	5.09816e-13	1.7373e-11
AT5G25450	"ubiquinol-cytochrome C reductase complex 14 kDa protein, putative"	219.721	63.6508	375.791	2.56168	2.03036e-51	7.19559e-49
AT5G56960	"basic helix-loop-helix (bHLH) family protein"	26.1116	7.59302	44.6303	2.55528	9.04528e-12	2.60045e-10
AT4G10500	"oxidoreductase, 2OG-Fe(II) oxygenase family protein"	677.859	198.292	1157.43	2.54522	1.38493e-47	4.49917e-45
AT2G15880	"leucine-rich repeat family protein / extensin family protein"	685.789	203.209	1168.37	2.52346	4.03413e-95	4.62549e-92
AT4G13190	kinase	32.2556	9.64404	54.8671	2.50823	2.022e-17	1.1282e-15
AT2G22990	"SNG1 (SINAPOYLGLUCOSE 1); serine carboxypeptidase"	255.594	76.7343	434.453	2.50126	2.20537e-52	7.96059e-50
AT2G30540	"glutaredoxin family protein"	52.0683	15.6998	88.4368	2.4939	8.43951e-20	5.77203e-18
AT3G05400	"sugar transporter, putative"	204.241	61.8313	346.651	2.48708	9.62768e-29	1.3698e-26
AT5G42380	"calmodulin-related protein, putative"	80.8795	24.748	137.011	2.46891	5.14866e-18	3.05039e-16
AT1G12130	"flavin-containing monooxygenase family protein / FMO family protein"	63.2844	19.3768	107.192	2.46779	2.66691e-24	2.69344e-22
AT5G47600	"heat shock protein-related"	85.6806	26.5439	144.817	2.44778	8.95492e-28	1.13344e-25
AT3G56980	"ORG3 (OBP3-responsive gene 3); DNA binding / transcription factor"	408.894	129.255	688.533	2.4133	7.1756e-73	4.37084e-70
AT5G42580	"CYP705A12 (cytochrome P450, family 705, subfamily A, polypeptide 12); oxygen binding"	1199.16	381.778	2016.53	2.40107	1.95569e-41	5.29449e-39
AT4G14368	#N/A	146.685	46.7171	246.653	2.40046	7.54847e-35	1.45678e-32
AT3G49580	"unknown protein"	931.453	296.664	1566.24	2.4004	2.38619e-56	1.01112e-53
ATMG00110	"Encodes a mitochondria-encoded cytochrome c biogenesis protein."	31.1971	9.94688	52.4474	2.39855	1.11336e-15	5.09428e-14
AT1G21240	"WAK3 (WALL ASSOCIATED KINASE 3); kinase/ protein serine/threonine kinase"	39.7224	12.7273	66.7175	2.39014	3.47544e-13	1.2184e-11
AT1G67000	kinase	105.237	34.0231	176.451	2.37468	2.20211e-26	2.58576e-24
AT3G51420	"strictosidine synthase family protein"	21.3953	6.97488	35.8156	2.36035	6.01638e-12	1.77147e-10
AT3G49570	"unknown protein"	211.47	69.9613	352.978	2.33495	2.62275e-51	9.12905e-49
AT5G18340	"U-box domain-containing protein"	35.1674	11.6512	58.6835	2.33247	4.24578e-16	2.02344e-14
AT3G21000	"unknown protein"	40.8617	13.6027	68.1206	2.3242	1.53991e-17	8.6751e-16
AT5G39030	"protein kinase family protein"	123.748	41.3218	206.174	2.31888	3.97178e-34	7.44403e-32
AT5G17170	"rubredoxin family protein"	56.6698	18.9622	94.3775	2.31532	7.95065e-23	6.85326e-21
AT1G07400	"17.8 kDa class I heat shock protein (HSP17.8-CI)"	40.5146	13.6131	67.4161	2.3081	3.46657e-17	1.88218e-15
AT2G14440	"leucine-rich repeat protein kinase, putative"	26.5987	8.93883	44.2586	2.3078	7.19593e-12	2.09661e-10
AT1G34050	"ankyrin repeat family protein"	75.1818	25.3769	124.987	2.30019	4.87531e-17	2.59643e-15
AT1G19250	"FMO1 (FLAVIN-DEPENDENT MONOOXYGENASE 1); monooxygenase"	454.946	154.065	755.826	2.29452	4.84924e-28	6.56398e-26
AT2G23270	"unknown protein"	372.094	127.513	616.675	2.27387	8.05368e-14	3.0131e-12
AT1G32060	"PRK (PHOSPHORIBULOKINASE); ATP binding / phosphoribulokinase/ protein binding"	49.2843	16.9116	81.657	2.27157	2.2196e-20	1.57899e-18
AT5G35940	"jacalin lectin family protein"	717.924	249.597	1186.25	2.24874	2.71582e-56	1.12631e-53
AT3G29810	"phytochelatin synthetase family protein / COBRA cell expansion protein COBL2"	540.388	188.86	891.916	2.23959	1.88915e-54	7.36466e-52
AT2G15030	pseudogene	48.3218	16.9877	79.6559	2.22929	3.10281e-15	1.36832e-13
AT4G12400	binding	1401.93	493.824	2310.03	2.22585	2.18363e-97	3.04023e-94
AT4G37290	"unknown protein"	186.019	65.6723	306.367	2.2219	5.38475e-12	1.59513e-10
AT1G51913	"unknown protein"	27.4166	9.68786	45.1453	2.22033	1.20186e-12	3.85306e-11
AT5G23840	"MD-2-related lipid recognition domain-containing protein / ML domain-containing protein"	2222.11	787.741	3656.49	2.21466	2.04204e-54	7.8046e-52
AT1G62262	"unknown protein"	84.3548	29.9415	138.768	2.21246	4.47914e-24	4.36537e-22
AT2G36660	#N/A	41.1653	14.6115	67.7191	2.21245	8.89416e-17	4.56223e-15
AT1G73040	#N/A	59.8133	21.2957	98.331	2.20709	3.33371e-21	2.52843e-19
AT4G22710	"CYP706A2 (cytochrome P450, family 706, subfamily A, polypeptide 2); oxygen binding"	75.3335	26.8833	123.784	2.20304	2.86247e-08	4.61881e-07
AT4G12550	"AIR1 (Auxin-Induced in Root cultures 1); lipid binding"	11593.4	4137.61	19049.2	2.20286	8.62998e-35	1.64917e-32
AT2G32140	"transmembrane receptor"	74.476	26.6899	122.262	2.19561	1.1319e-13	4.155e-12
AT2G21330	"fructose-bisphosphate aldolase"	28.4891	10.239	46.7392	2.19057	6.64616e-13	2.22589e-11
AT3G17790	#N/A	645.142	232.677	1057.61	2.1844	1.00358e-66	5.4338e-64
AT2G19310	"unknown protein"	452.054	164.643	739.466	2.16714	9.75524e-44	2.97108e-41
AT3G21352	"unknown protein"	322.03	118.117	525.944	2.1547	6.61333e-58	2.9297e-55
AT2G39310	"jacalin lectin family protein"	25362.2	9378.08	41346.4	2.1404	8.40923e-37	1.95134e-34
AT5G03545	"unknown protein"	1322.33	489.7	2154.97	2.1377	1.95024e-77	1.31083e-74
AT1G77210	"sugar transporter, putative"	55.7042	20.6556	90.7528	2.13541	1.1521e-19	7.79749e-18
AT2G07774	#N/A	22.3063	8.30899	36.3036	2.12737	2.93078e-10	6.78465e-09
AT1G65970	#N/A	7866.04	2955.49	12776.6	2.11203	4.42049e-61	2.10157e-58
AT3G04960	"unknown protein"	24.4742	9.3191	39.6292	2.0883	4.77348e-11	1.24391e-09
ATMG01200	#N/A	39.9772	15.2401	64.7143	2.08622	2.37912e-12	7.37262e-11
AT1G66020	"terpene synthase/cyclase family protein"	105.527	40.5509	170.503	2.07199	6.4956e-24	6.20648e-22
AT1G59860	"17.6 kDa class I heat shock protein (HSP17.6A-CI)"	44.1724	16.9775	71.3673	2.07164	1.26736e-16	6.36683e-15
ATMG00410	#N/A	26.5902	10.272	42.9084	2.06254	6.04344e-11	1.55203e-09
AT3G54050	#N/A	55.0319	21.2958	88.768	2.05947	9.36104e-19	5.82956e-17
AT2G39330	"jacalin lectin family protein"	24.9241	9.65499	40.1932	2.0576	4.10182e-10	9.28602e-09
AT5G05390	"LAC12 (laccase 12); copper ion binding / oxidoreductase"	82.0125	31.9708	132.054	2.0463	1.27632e-21	9.95123e-20
ATMG01170	"ATPase subunit 6"	27.024	10.5869	43.461	2.03744	5.5123e-11	1.42124e-09
AT1G72900	"disease resistance protein (TIR-NBS class), putative"	547.955	215.462	880.447	2.0308	3.69012e-32	6.21159e-30
AT4G23280	"protein kinase, putative"	26.3372	10.3621	42.3123	2.02977	2.15933e-09	4.28612e-08
AT4G11170	"disease resistance protein (TIR-NBS-LRR class), putative"	507.233	200.082	814.385	2.02512	1.22306e-21	9.61284e-20
AT1G53620	"unknown protein"	153.445	60.8708	246.02	2.01495	1.40214e-25	1.56174e-23
AT5G59220	"protein phosphatase 2C, putative / PP2C, putative"	242.202	96.7868	387.617	2.00175	4.7673e-41	1.25573e-38
AT1G79680	"wall-associated kinase, putative"	140.422	56.1391	224.704	2.00095	2.83473e-12	8.74281e-11
AT1G76720	"translation initiation factor"	230.078	92.6305	367.525	1.98828	2.73023e-23	2.51027e-21
AT4G33120	"coclaurine N-methyltransferase, putative"	1513.23	610.369	2416.1	1.98493	1.34741e-78	9.37991e-76
AT5G20240	"PI (PISTILLATA); DNA binding / transcription factor"	57.7876	23.3463	92.2289	1.98203	3.95946e-17	2.13789e-15
AT5G03840	"TFL1 (TERMINAL FLOWER 1); phosphatidylethanolamine binding"	94.1276	38.1077	150.148	1.97823	1.52284e-21	1.1779e-19
AT2G44290	"protease inhibitor/seed storage/lipid transfer protein (LTP) family protein (YLS3)"	168.421	68.5635	268.278	1.96822	1.26067e-23	1.19868e-21
AT1G73066	"unknown protein"	32.6386	13.366	51.9112	1.95748	9.92726e-12	2.82898e-10
AT3G45060	"ATNRT2.6 (Arabidopsis thaliana high affinity nitrate transporter 2.6); nitrate transporter"	18.4976	7.64798	29.3473	1.94008	1.90939e-08	3.20292e-07
AT2G10735	pseudogene	24.8059	10.3168	39.2951	1.92936	2.95121e-10	6.81575e-09
AT2G20560	#N/A	699.099	291.166	1107.03	1.92678	2.524e-43	7.56891e-41
AT4G39590	"kelch repeat-containing F-box family protein"	27.9696	11.6616	44.2776	1.92481	7.47236e-11	1.88912e-09
AT1G21260	#N/A	24.5796	10.261	38.8982	1.92252	6.84884e-10	1.48347e-08
AT1G51920	"unknown protein"	24.5809	10.2835	38.8783	1.91863	1.65732e-09	3.37914e-08
ATMG00160	"cytochrome c oxidase subunit 2"	52.8935	22.1605	83.6264	1.91597	1.63627e-14	6.57611e-13
AT2G07708	#N/A	29.9015	12.5713	47.2318	1.90963	6.64718e-11	1.69368e-09
AT2G41100	"TCH3 (TOUCH 3)"	854.543	359.575	1349.51	1.90807	5.54527e-15	2.36001e-13
AT3G29000	"calcium-binding EF hand family protein"	162.191	68.8337	255.548	1.89241	1.33381e-18	8.20146e-17
AT3G26220	"CYP71B3 (cytochrome P450, family 71, subfamily B, polypeptide 3); oxygen binding"	515.971	218.988	812.953	1.89232	9.62881e-49	3.1811e-46
AT1G61440	"S-locus protein kinase, putative"	35.0137	14.9253	55.1022	1.88435	2.92275e-10	6.77411e-09
AT1G29930	"CAB1 (CHLOROPHYLL A/B BINDING PROTEIN 1); chlorophyll binding"	920.389	394.154	1446.62	1.87586	3.94068e-65	2.02136e-62
AT1G69920	"ATGSTU12 (Arabidopsis thaliana Glutathione S-transferase (class tau) 12); glutathione transferase"	91.7173	39.2864	144.148	1.87545	1.52755e-07	2.12375e-06
AT5G44980	"F-box family protein"	52.213	22.427	81.999	1.87037	3.41131e-10	7.79522e-09
AT4G21320	"HSA32 (HEAT-STRESS-ASSOCIATED 32)"	197.137	84.8324	309.442	1.86698	2.14144e-35	4.34802e-33
AT4G37050	#N/A	241.651	104.073	379.228	1.86547	9.49932e-31	1.50537e-28
AT1G67090	"ribulose bisphosphate carboxylase small chain 1A / RuBisCO small subunit 1A (RBCS-1A) (ATS1A)"	1056.45	455.546	1657.36	1.86321	9.26092e-66	4.87875e-63
AT1G07135	"glycine-rich protein"	109.273	47.2888	171.258	1.8566	3.80921e-18	2.27061e-16
AT3G47580	#N/A	44.573	19.3102	69.8359	1.85461	2.97892e-14	1.15438e-12
AT5G39670	#N/A	627.623	272.672	982.573	1.8494	2.70439e-15	1.20077e-13
AT3G18610	"ATRANGAP1 (RAN GTPASE-ACTIVATING PROTEIN 1); nucleic acid binding"	284.139	123.511	444.767	1.8484	3.87699e-40	9.81431e-38
AT1G26410	"FAD-binding domain-containing protein"	1328.68	577.946	2079.42	1.84718	4.61023e-30	7.13196e-28
AT5G26220	"ChaC-like family protein"	111.023	48.3617	173.685	1.84454	1.24291e-21	9.72967e-20
AT4G12290	"copper amine oxidase, putative"	37.0756	16.2942	57.857	1.82813	2.09712e-11	5.67737e-10
AT1G50400	"porin family protein"	92.2564	40.6597	143.853	1.82293	1.88344e-20	1.34971e-18
AT1G66980	"protein kinase family protein / glycerophosphoryl diester phosphodiesterase family protein"	20.3588	9.01495	31.7026	1.81421	3.85106e-08	6.0634e-07
AT1G76100	plastocyanin	26.9891	11.9656	42.0126	1.81193	6.8496e-10	1.48347e-08
AT1G10770	"invertase/pectin methylesterase inhibitor family protein"	41.3232	18.3229	64.3234	1.8117	6.55735e-12	1.92494e-10
AT1G65500	"unknown protein"	21.6357	9.63252	33.639	1.80415	2.0548e-08	3.42034e-07
AT3G22961	"unknown protein"	26.0677	11.6514	40.484	1.79684	1.20188e-09	2.50824e-08
AT5G04120	"phosphoglycerate/bisphosphoglycerate mutase family protein"	69.2183	31.0162	107.42	1.79217	3.02939e-17	1.65868e-15
AT3G61470	"LHCA2 (Photosystem I light harvesting complex gene 2); chlorophyll binding"	226.843	101.734	351.952	1.79058	3.45914e-33	6.18583e-31
AT5G45240	"disease resistance protein (TIR-NBS-LRR class), putative"	44.3334	19.9615	68.7053	1.7832	2.30756e-11	6.22616e-10
ATMG00516	#N/A	22.0869	9.94688	34.227	1.78282	4.77801e-08	7.39738e-07
AT2G34960	"CAT5 (CATIONIC AMINO ACID TRANSPORTER 5); cationic amino acid transporter"	22.8294	10.2839	35.3748	1.78234	2.18261e-08	3.60935e-07
AT2G25440	"leucine-rich repeat family protein"	165.418	74.6508	256.185	1.77895	1.70559e-24	1.73153e-22
AT3G50480	"HR4 (HOMOLOG OF RPW8 4)"	117.078	52.8744	181.282	1.7776	1.05458e-20	7.7863e-19
AT4G22690	"CYP706A1 (cytochrome P450, family 706, subfamily A, polypeptide 1); oxygen binding"	274.107	125.955	422.258	1.74521	5.27772e-10	1.17035e-08
AT1G18570	"MYB51 (myb domain protein 51); DNA binding / transcription factor"	801.942	369.196	1234.69	1.74169	1.72619e-22	1.45029e-20
AT1G09400	#N/A	21.5461	9.92497	33.1673	1.74063	1.53368e-07	2.13075e-06
AT4G12545	"protease inhibitor/seed storage/lipid transfer protein (LTP) family protein"	9244.3	4259.04	14229.6	1.74029	1.45027e-28	2.01919e-26
AT5G48850	"male sterility MS5 family protein"	155.709	71.8101	239.608	1.73841	1.96505e-18	1.18733e-16
AT2G07698	#N/A	113.979	52.6533	175.304	1.73526	5.84589e-14	2.21689e-12
AT5G02490	"heat shock cognate 70 kDa protein 2 (HSC70-2) (HSP70-2)"	1685.25	780.032	2590.46	1.7316	7.39127e-54	2.71831e-51
AT1G14687	"ATHB32 (ARABIDOPSIS THALIANA HOMEOBOX PROTEIN 32); DNA binding / transcription factor"	63.8647	29.6258	98.1036	1.72745	1.61364e-15	7.264e-14
AT4G32340	binding	169.056	78.6578	259.454	1.72182	4.91973e-28	6.61347e-26
AT3G52720	"carbonic anhydrase family protein"	49.3392	22.966	75.7125	1.72103	7.44702e-13	2.46029e-11
AT5G12110	"elongation factor 1B alpha-subunit 1 (eEF1Balpha1)"	706.953	330.553	1083.35	1.71255	4.91588e-54	1.8427e-51
AT1G16130	"WAKL2 (WALL ASSOCIATED KINASE-LIKE 2); kinase"	359.965	168.593	551.337	1.70939	1.13192e-22	9.59279e-21
AT5G10946	#N/A	30.4739	14.2979	46.65	1.70607	7.87789e-10	1.68743e-08
AT2G43660	"glycosyl hydrolase family protein 17"	21.2607	9.98049	32.5409	1.70507	9.13976e-08	1.33547e-06
AT2G18050	"HIS1-3 (HISTONE H1-3); DNA binding"	903.347	426.134	1380.56	1.69587	9.23002e-39	2.24889e-36
ATMG01080	#N/A	52.5272	24.7846	80.2699	1.69542	6.35297e-10	1.38797e-08
AT1G26380	"FAD-binding domain-containing protein"	2103.55	994.647	3212.46	1.69142	5.32459e-19	3.42531e-17
AT1G53990	"GLIP3 (GDSL-motif lipase 3); carboxylic ester hydrolase/ lipase"	367.181	174.604	559.758	1.68072	2.93313e-30	4.57381e-28
AT1G53610	"unknown protein"	472.466	225.018	719.914	1.67778	3.98386e-41	1.06375e-38
AT1G12320	"unknown protein"	178.133	84.9076	271.358	1.67623	1.01145e-26	1.21698e-24
AT5G51190	"AP2 domain-containing transcription factor, putative"	155.921	74.3422	237.501	1.67568	1.46086e-21	1.13447e-19
AT1G24140	"matrixin family protein"	62.7532	29.9864	95.5199	1.67149	3.491e-13	1.22166e-11
AT1G71380	"glycosyl hydrolase family 9 protein"	212.263	101.687	322.84	1.66668	5.66259e-31	9.19794e-29
AT2G45930	"unknown protein"	45.0462	21.5974	68.4949	1.66514	1.06437e-11	3.01113e-10
AT2G20720	#N/A	84.021	40.2907	127.751	1.66482	2.29548e-14	9.05737e-13
AT3G55090	"ABC transporter family protein"	288.153	138.938	437.367	1.6544	1.2564e-20	9.10399e-19
AT1G45015	"MD-2-related lipid recognition domain-containing protein / ML domain-containing protein"	546.131	264.367	827.895	1.64691	6.33179e-21	4.72871e-19
AT2G07723	#N/A	59.7743	28.9988	90.5498	1.64272	3.80067e-13	1.31586e-11
AT1G12900	GAPA-2	63.4854	30.8402	96.1306	1.64019	1.20736e-13	4.41534e-12
AT2G07671	#N/A	34.6564	16.8443	52.4685	1.63919	8.44117e-08	1.24365e-06
AT3G19620	"glycosyl hydrolase family 3 protein"	49.8081	24.2907	75.3255	1.63274	1.66412e-11	4.56859e-10
AT5G06510	"CCAAT-binding transcription factor (CBF-B/NF-YA) family protein"	185.334	90.5079	280.159	1.63013	5.9511e-26	6.78356e-24
AT3G50560	"short-chain dehydrogenase/reductase (SDR) family protein"	30.5496	15.0044	46.0947	1.61921	4.42492e-09	8.3093e-08
AT3G27025	"unknown protein"	53.4395	26.2507	80.6283	1.61893	1.08057e-10	2.68654e-09
AT4G39360	"unknown protein"	51.4196	25.2749	77.5643	1.61768	5.35626e-12	1.59153e-10
AT2G30550	"lipase class 3 family protein"	742.115	365.624	1118.61	1.61327	1.20658e-40	3.13582e-38
AT1G74310	#N/A	706.81	348.819	1064.8	1.61004	1.39805e-45	4.39528e-43
AT1G51480	"disease resistance protein (CC-NBS-LRR class), putative"	76.3489	37.7003	114.997	1.60895	7.82466e-14	2.93304e-12
AT1G66600	"WRKY63 (WRKY DNA-binding protein 63); transcription factor"	57.2996	28.2939	86.3052	1.60895	1.2137e-09	2.5275e-08
AT5G41380	"unknown protein"	63.5606	31.3961	95.7251	1.60831	4.59939e-12	1.37713e-10
AT5G10570	"basic helix-loop-helix (bHLH) family protein"	24.87	12.3022	37.4378	1.60558	6.85618e-08	1.0288e-06
AT2G01008	#N/A	185.875	92.0938	279.656	1.60248	3.73089e-24	3.6915e-22
AT2G40100	"LHCB4.3 (LIGHT HARVESTING COMPLEX PSII); chlorophyll binding"	66.487	32.9562	100.018	1.60164	3.90144e-13	1.34596e-11
AT2G26370	"MD-2-related lipid recognition domain-containing protein / ML domain-containing protein"	247.229	122.66	371.798	1.59986	5.86853e-24	5.63495e-22
AT1G66230	"MYB20 (myb domain protein 20); DNA binding / transcription factor"	107.21	53.199	161.221	1.59957	6.17939e-18	3.62958e-16
AT1G42970	"GAPB (GLYCERALDEHYDE-3-PHOSPHATE DEHYDROGENASE B SUBUNIT); glyceraldehyde-3-phosphate dehydrogenase"	219.491	108.98	330.003	1.59842	1.19247e-28	1.68433e-26
AT5G54165	#N/A	42.8134	21.2958	64.331	1.59494	1.1287e-09	2.36311e-08
AT1G72520	"lipoxygenase, putative"	26.0333	12.9527	39.1139	1.59443	8.83486e-08	1.29773e-06
AT5G09290	#N/A	346.994	173.863	520.125	1.58091	1.29487e-33	2.337e-31
AT4G15975	"zinc finger (C3HC4-type RING finger) family protein"	58.9979	29.5714	88.4243	1.58024	1.40758e-12	4.45398e-11
AT3G15990	"SULTR3;4 (SULTR3;4); sulfate transporter"	637.685	320.22	955.15	1.57667	1.79255e-38	4.26102e-36
AT3G47480	"calcium-binding EF hand family protein"	112.931	56.8365	169.025	1.57234	1.6972e-08	2.87918e-07
AT1G16260	"protein kinase family protein"	149.989	75.5263	224.452	1.57135	1.31271e-20	9.44183e-19
AT5G37440	#N/A	94.842	47.8841	141.8	1.56624	9.42192e-17	4.82026e-15
AT1G48400	"F-box family protein"	20.3879	10.295	30.4807	1.56595	1.41604e-06	1.57993e-05
AT5G07760	"formin homology 2 domain-containing protein / FH2 domain-containing protein"	29.6129	14.982	44.2439	1.56225	1.94573e-08	3.25268e-07
AT1G48800	"terpene synthase/cyclase family protein"	59.2335	29.9864	88.4806	1.56105	7.39939e-11	1.8731e-09
AT4G31330	"unknown protein"	128.338	65.1739	191.502	1.55499	2.32773e-19	1.55384e-17
AT2G29130	"LAC2 (laccase 2); copper ion binding / oxidoreductase"	701.496	356.767	1046.22	1.55214	1.4615e-25	1.61861e-23
ATMG00080	#N/A	37.7729	19.2318	56.3139	1.55	2.87046e-07	3.78048e-06
AT1G21120	"O-methyltransferase, putative"	2642.58	1346.62	3938.54	1.54832	9.22949e-26	1.03989e-23
AT1G33100	"MATE efflux family protein"	223.988	114.339	333.636	1.54495	1.93494e-23	1.81326e-21
AT1G23740	#N/A	84.4557	43.2629	125.648	1.53819	6.51247e-15	2.7536e-13
AT3G62455	#N/A	144.591	74.1131	215.07	1.537	3.9986e-20	2.79357e-18
AT1G28190	"unknown protein"	345.818	177.532	514.104	1.53398	8.70403e-28	1.10888e-25
AT1G27730	"STZ (SALT TOLERANCE ZINC FINGER); nucleic acid binding / transcription factor/ zinc ion binding"	640.873	330.379	951.366	1.52588	4.73504e-34	8.70712e-32
AT1G21130	"O-methyltransferase, putative"	3606.04	1859.26	5352.82	1.52557	2.53715e-23	2.34379e-21
AT3G04360	"C2 domain-containing protein"	53.3865	27.5423	79.2308	1.52441	4.66574e-10	1.04896e-08
AT5G24280	"ATP binding"	190.797	98.6106	282.984	1.52091	1.58596e-22	1.33825e-20
AT3G24100	"unknown protein"	2068.12	1068.91	3067.33	1.52085	1.08679e-42	3.0701e-40
AT2G24680	"transcriptional factor B3 family protein"	51.3486	26.5879	76.1094	1.5173	2.07251e-11	5.61856e-10
AT4G23130	"CRK5 (CYSTEINE-RICH RLK5)"	58.751	30.423	87.079	1.51716	4.06091e-08	6.36808e-07
AT4G33970	"leucine-rich repeat family protein / extensin family protein"	38.449	19.9615	56.9365	1.51213	2.06666e-09	4.1274e-08
AT3G26295	pseudogene	23.12	12.0102	34.2298	1.511	2.95765e-06	3.08126e-05
AT2G05540	"glycine-rich protein"	40.8441	21.2617	60.4266	1.50693	1.01583e-08	1.78867e-07
AT1G64660	"ATMGL; catalytic/ methionine gamma-lyase"	711.557	371.702	1051.41	1.50011	4.01061e-42	1.11678e-39
AT5G64510	"unknown protein"	271.303	141.932	400.674	1.49722	5.41867e-17	2.87013e-15
AT4G14365	"zinc finger (C3HC4-type RING finger) family protein / ankyrin repeat family protein"	88.3995	46.2475	130.551	1.49717	1.96071e-12	6.11491e-11
AT1G72930	"TIR (TOLL/INTERLEUKIN-1 RECEPTOR-LIKE); transmembrane receptor"	43.7752	22.9332	64.6171	1.49448	1.86715e-07	2.55579e-06
AT4G25380	"zinc finger (AN1-like) family protein"	83.8819	43.9926	123.771	1.49234	8.91528e-13	2.90111e-11
AT4G34510	"KCS2 (3-ketoacyl-CoA synthase 2); acyltransferase"	139.62	73.2391	206.002	1.49197	5.36317e-13	1.82442e-11
AT5G41750	"disease resistance protein (TIR-NBS-LRR class), putative"	673.623	353.757	993.49	1.48975	7.63491e-17	3.96852e-15
AT5G22540	"unknown protein"	29.1034	15.2965	42.9104	1.48812	3.59601e-07	4.60185e-06
AT5G24660	"unknown protein"	558.592	294.973	822.21	1.47893	6.83835e-31	1.1016e-28
ATMG00640	"encodes a plant b subunit of mitochondrial ATP synthase based on structural similarity and the presence in the F(0) complex."	35.5361	18.8515	52.2208	1.46994	3.20123e-07	4.16822e-06
AT3G09405	#N/A	351.003	186.248	515.758	1.46947	2.4702e-17	1.364e-15
AT5G51810	"ATGA20OX2/GA20OX2 (Gibberellin 20 oxidase 2); gibberellin 20-oxidase"	60.0524	31.8811	88.2238	1.46847	8.79439e-10	1.86936e-08
AT5G58120	#N/A	141.388	75.0643	207.711	1.46838	9.17278e-14	3.40564e-12
AT3G26450	"major latex protein-related / MLP-related"	2157.95	1154.76	3161.14	1.45285	3.91631e-32	6.5245e-30
AT4G23680	"major latex protein-related / MLP-related"	4980.65	2669.73	7291.57	1.44953	1.07459e-30	1.68919e-28
AT2G27389	#N/A	529.206	283.744	774.668	1.44899	2.2756e-31	3.7274e-29
AT3G01830	#N/A	31.1746	16.7184	45.6307	1.44856	3.04389e-07	3.98465e-06
AT1G30500	"CCAAT-binding transcription factor (CBF-B/NF-YA) family protein"	225.431	120.906	329.956	1.44839	7.55158e-22	6.00798e-20
AT5G49630	"AAP6 (AMINO ACID PERMEASE 6); amino acid permease"	343.135	184.3	501.97	1.44554	2.6035e-29	3.87386e-27
AT1G68010	"HPR (Hydroxypyruvate reductase); NAD binding / cofactor binding / oxidoreductase, acting on the CH-OH group of donors, NAD or NADP as acceptor"	88.7977	47.7959	129.799	1.44133	2.66531e-13	9.46306e-12
AT5G14840	pseudogene	1439.05	775.342	2102.75	1.43937	1.11221e-35	2.3063e-33
AT5G54270	#N/A	520.421	280.508	760.334	1.43859	1.01937e-36	2.3376e-34
AT2G05100	"LHCB2.1 (Photosystem II light harvesting complex gene 2.1); chlorophyll binding"	29.0114	15.6443	42.3784	1.43769	2.20413e-06	2.36319e-05
AT4G31351	"unknown protein"	30.7564	16.6087	44.904	1.4349	2.77695e-07	3.67469e-06
AT5G03720	"AT-HSFA3 (Arabidopsis thaliana heat shock transcription factor A3); DNA binding / transcription factor"	70.8923	38.2837	103.501	1.43484	2.74202e-12	8.47028e-11
AT3G18080	"glycosyl hydrolase family 1 protein"	1227.46	663.021	1791.89	1.43436	1.23093e-41	3.37934e-39
AT2G34600	"unknown protein"	41.2461	22.2946	60.1977	1.43301	1.9079e-07	2.60244e-06
AT5G46950	"invertase/pectin methylesterase inhibitor family protein"	26.4333	14.2879	38.5787	1.43301	1.05622e-05	9.67233e-05
AT5G37980	"NADP-dependent oxidoreductase, putative"	98.5809	53.2874	143.874	1.43294	7.10967e-15	2.99313e-13
AT3G47420	"glycerol-3-phosphate transporter, putative / glycerol 3-phosphate permease, putative"	1492.51	807.618	2177.4	1.43086	3.86556e-22	3.17922e-20
AT5G57220	"CYP81F2 (cytochrome P450, family 81, subfamily F, polypeptide 2); oxygen binding"	3940.81	2134.47	5747.16	1.42897	1.11977e-13	4.11821e-12
AT5G15290	"integral membrane family protein"	136.326	73.8982	198.755	1.42738	9.27928e-18	5.36711e-16
AT2G21820	"unknown protein"	43.4231	23.5505	63.2956	1.42634	6.40197e-09	1.16951e-07
AT2G45760	"BAP2 (BON ASSOCIATION PROTEIN 2)"	60.7918	33.0154	88.5682	1.42365	4.96631e-07	6.15405e-06
AT3G55630	"ATDFD (A. THALIANA DHFS-FPGS HOMOLOG D); tetrahydrofolylpolyglutamate synthase"	40.9101	22.2374	59.5829	1.42191	1.76614e-08	2.98057e-07
AT3G55310	#N/A	50.0953	27.2393	72.9514	1.42125	6.8444e-10	1.48347e-08
AT2G30750	"CYP71A12 (cytochrome P450, family 71, subfamily A, polypeptide 12); oxygen binding"	9955.97	5417.52	14494.4	1.41979	1.12106e-09	2.35142e-08
AT3G53160	"UGT73C7 (UDP-glucosyl transferase 73C7); UDP-glycosyltransferase/ transferase, transferring glycosyl groups"	99.6814	54.364	144.999	1.41532	1.16973e-12	3.76245e-11
AT1G03940	#N/A	172.86	94.4243	251.296	1.41216	2.0421e-17	1.13403e-15
AT1G35420	"dienelactone hydrolase family protein"	88.8217	48.5234	129.12	1.41196	1.15736e-13	4.24044e-12
AT4G31520	"SDA1 family protein"	23.6369	12.9295	34.3443	1.40941	6.26385e-06	6.07438e-05
AT1G21220	#N/A	27.9317	15.2956	40.5678	1.40722	4.53533e-07	5.68505e-06
AT2G05300	pseudogene	128.494	70.3804	186.608	1.40677	1.13143e-16	5.7134e-15
AT4G37700	"unknown protein"	767.105	420.481	1113.73	1.40528	1.94116e-25	2.12568e-23
AT4G35640	#N/A	57.1051	31.3075	82.9027	1.40491	1.01758e-09	2.14894e-08
AT3G14620	"CYP72A8 (cytochrome P450, family 72, subfamily A, polypeptide 8); oxygen binding"	567.324	311.301	823.348	1.40319	8.64794e-17	4.44764e-15
AT4G35420	#N/A	445.317	244.366	646.269	1.40309	5.6615e-19	3.63006e-17
AT1G50750	"unknown protein"	48.3692	26.6423	70.096	1.39561	9.00841e-08	1.32123e-06
AT5G59370	"ACT4 (ACTIN 4)"	43.5529	24.0077	63.0981	1.3941	7.54526e-09	1.35675e-07
AT2G07717	pseudogene	172.266	94.9713	249.561	1.39383	8.79433e-19	5.4942e-17
AT1G66910	"protein kinase, putative"	38.0102	20.9583	55.0622	1.39354	1.75815e-08	2.97223e-07
AT2G28605	"unknown protein"	33.0374	18.2449	47.8299	1.39042	2.30959e-07	3.09619e-06
AT1G21550	"calcium-binding protein, putative"	180.103	99.5	260.706	1.38966	2.92721e-19	1.93414e-17
AT2G19500	"CKX2 (CYTOKININ OXIDASE 2); cytokinin dehydrogenase"	402.697	222.656	582.737	1.38803	6.8019e-23	5.89256e-21
AT1G26420	"FAD-binding domain-containing protein"	723.762	400.295	1047.23	1.38744	1.51299e-17	8.54815e-16
AT5G60270	"lectin protein kinase family protein"	461.005	255.161	666.85	1.38596	3.62705e-22	2.9957e-20
AT5G53820	"unknown protein"	27.0253	14.9597	39.091	1.38576	9.90477e-07	1.154e-05
AT3G59080	"DNA binding"	590.634	327.138	854.131	1.38456	1.09205e-18	6.75755e-17
AT1G75000	"GNS1/SUR4 membrane family protein"	490.376	272.67	708.083	1.37676	1.02365e-21	8.11096e-20
AT4G13310	"CYP71A20 (cytochrome P450, family 71, subfamily A, polypeptide 20); oxygen binding"	125.386	69.7286	181.042	1.37651	5.55389e-13	1.88272e-11
AT1G77520	"O-methyltransferase family 2 protein"	2778.62	1545.68	4011.55	1.37592	8.56699e-29	1.22785e-26
AT4G00780	"meprin and TRAF homology domain-containing protein / MATH domain-containing protein"	307.442	171.409	443.474	1.37141	1.80425e-25	1.98691e-23
AT4G21840	"methionine sulfoxide reductase domain-containing protein / SelR domain-containing protein"	81.1972	45.3473	117.047	1.368	1.33364e-12	4.22688e-11
AT1G66930	#N/A	270.114	151.045	389.183	1.36547	1.0427e-19	7.08165e-18
AT5G65600	"legume lectin family protein / protein kinase family protein"	407.462	228.195	586.728	1.36242	3.19186e-16	1.53999e-14
AT2G01520	"major latex protein-related / MLP-related"	41027.4	22981.6	59073.3	1.36203	3.07099e-14	1.18769e-12
AT2G37900	"proton-dependent oligopeptide transport (POT) family protein"	60.0558	33.6638	86.4477	1.36063	2.02247e-10	4.79003e-09
AT1G03495	transferase	320.542	179.69	461.395	1.3605	2.03566e-26	2.4048e-24
AT2G31910	"ATCHX21 (CATION/H+ EXCHANGER 21)"	30.9499	17.3583	44.5416	1.35953	5.18438e-07	6.40799e-06
AT1G56600	"ATGOLS2 (ARABIDOPSIS THALIANA GALACTINOL SYNTHASE 2); transferase, transferring glycosyl groups / transferase, transferring hexosyl groups"	35.6234	19.9829	51.2639	1.35918	1.44916e-07	2.02633e-06
AT2G03360	"unknown protein"	338.654	190.007	487.301	1.35876	6.96822e-19	4.42425e-17
AT3G56710	"SIB1 (SIGMA FACTOR BINDING PROTEIN 1); binding"	44.9715	25.2542	64.6888	1.357	4.28624e-08	6.70524e-07
AT2G16005	"MD-2-related lipid recognition domain-containing protein / ML domain-containing protein"	3219.4	1809.92	4628.87	1.35473	8.10502e-20	5.56278e-18
AT4G03480	"ankyrin repeat family protein"	68.6506	38.6113	98.69	1.35388	4.34138e-08	6.78063e-07
AT1G74360	#N/A	1069.25	601.884	1536.62	1.3522	1.26977e-20	9.16681e-19
AT1G13080	"CYP71B2 (CYTOCHROME P450 71B2); oxygen binding"	2592.61	1462.07	3723.15	1.34851	3.35202e-27	4.16163e-25
AT1G67105	#N/A	49.5312	27.9448	71.1176	1.34762	2.53969e-09	4.97524e-08
AT1G67460	#N/A	28.3384	15.9908	40.6861	1.3473	1.13145e-06	1.29807e-05
AT1G14960	"major latex protein-related / MLP-related"	1598.73	903.281	2294.19	1.34474	7.22859e-17	3.76737e-15
AT5G67430	"GCN5-related N-acetyltransferase (GNAT) family protein"	760.563	430.078	1091.05	1.34305	2.5026e-16	1.23183e-14
AT3G44290	"ANAC060 (Arabidopsis NAC domain containing protein 60); transcription factor"	29.3592	16.6076	42.1108	1.34235	1.40332e-06	1.56843e-05
AT2G32740	"exostosin family protein"	33.0239	18.692	47.3558	1.34112	1.75978e-06	1.92058e-05
AT1G29600	"zinc finger (CCCH-type) family protein"	140.968	79.9882	201.949	1.33613	8.22263e-13	2.68919e-11
AT3G59400	"GUN4 (Genomes uncoupled 4)"	50.8131	28.8326	72.7936	1.33611	2.66986e-08	4.32593e-07
AT1G53970	"unknown protein"	32.8221	18.6272	47.017	1.33577	1.10277e-06	1.26816e-05
AT3G50930	"AAA-type ATPase family protein"	346.027	197.158	494.896	1.32777	6.64895e-22	5.37765e-20
AT5G07650	"formin homology 2 domain-containing protein / FH2 domain-containing protein"	636.711	362.853	910.569	1.32738	2.42976e-19	1.61641e-17
AT1G34180	"ANAC016 (Arabidopsis NAC domain containing protein 16)"	223.653	127.808	319.499	1.32183	1.01179e-14	4.19611e-13
AT5G11100	"C2 domain-containing protein"	653.576	373.871	933.281	1.31977	2.33082e-26	2.7205e-24
AT2G43375	#N/A	170.51	97.5391	243.482	1.31976	3.28177e-17	1.78682e-15
AT5G47990	"CYP705A5 (cytochrome P450, family 705, subfamily A, polypeptide 5); oxygen binding"	13224.1	7582.58	18865.6	1.315	1.70324e-15	7.6146e-14
AT3G26830	"PAD3 (PHYTOALEXIN DEFICIENT 3); oxygen binding"	918.008	526.428	1309.59	1.3148	6.22523e-14	2.35159e-12
AT4G24340	"phosphorylase family protein"	732.323	421.117	1043.53	1.30918	7.98117e-23	6.85326e-21
AT1G09932	"phosphoglycerate/bisphosphoglycerate mutase-related"	102.71	59.1014	146.319	1.30785	2.31781e-08	3.80292e-07
AT1G32350	"AOX1D (ALTERNATIVE OXIDASE 1D); alternative oxidase"	61.1311	35.235	87.0272	1.30446	7.80823e-08	1.15476e-06
AT5G48000	"CYP708A2 (cytochrome P450, family 708, subfamily A, polypeptide 2)"	10606.9	6120.07	15093.7	1.30233	3.31985e-16	1.59385e-14
AT1G01560	"ATMPK11 (Arabidopsis thaliana MAP kinase 11); MAP kinase/ kinase"	193.806	111.975	275.637	1.29959	1.50405e-07	2.09258e-06
AT4G15150	"glycine-rich protein"	66.4994	38.453	94.5458	1.29792	1.14721e-08	2.00371e-07
AT5G37990	S-adenosylmethionine-dependentmethyltransferase	17002.7	9842.83	24162.6	1.29563	4.29308e-18	2.55124e-16
AT5G33395	#N/A	28.8002	16.6739	40.9265	1.29545	2.52915e-06	2.67634e-05
AT1G07350	"transformer serine/arginine-rich ribonucleoprotein, putative"	1850.2	1071.71	2628.69	1.29443	4.17382e-35	8.38723e-33
AT2G18260	"SYP112 (syntaxin 112); t-SNARE"	28.767	16.6639	40.8701	1.29432	6.29256e-06	6.09615e-05
AT5G18300	"ANAC088 (Arabidopsis NAC domain containing protein 88); transcription factor"	33.9631	19.68	48.2461	1.29368	1.9898e-06	2.14757e-05
AT4G19520	"disease resistance protein (TIR-NBS-LRR class), putative"	379.828	220.175	539.48	1.29292	3.00771e-18	1.80389e-16
AT5G46650	"zinc finger (C3HC4-type RING finger) family protein"	119.163	69.0795	169.247	1.2928	1.7985e-13	6.4919e-12
AT1G66090	"disease resistance protein (TIR-NBS class), putative"	80.9806	46.9756	114.986	1.29147	5.64673e-07	6.91804e-06
AT5G43330	"malate dehydrogenase, cytosolic, putative"	1420.62	825.019	2016.23	1.28916	1.62671e-36	3.64458e-34
AT4G31970	"CYP82C2 (cytochrome P450, family 82, subfamily C, polypeptide 2); oxygen binding"	1531.46	889.906	2173.02	1.28798	5.49863e-08	8.39963e-07
AT2G05310	"unknown protein"	71.9427	41.8085	102.077	1.28779	3.33957e-10	7.65822e-09
AT5G47850	"protein kinase, putative"	32.0672	18.6603	45.474	1.28507	9.60004e-06	8.88106e-05
AT5G19870	"unknown protein"	262.761	153.273	372.25	1.28017	6.18214e-18	3.62958e-16
AT5G27420	"zinc finger (C3HC4-type RING finger) family protein"	1103.32	643.911	1562.73	1.27913	2.37451e-15	1.05913e-13
AT1G13310	"unknown protein"	125.578	73.329	177.827	1.27802	6.9691e-08	1.04333e-06
AT1G35210	"unknown protein"	52.4298	30.6368	74.2227	1.27659	2.32575e-06	2.4786e-05
AT1G47655	"Dof-type zinc finger domain-containing protein"	167.102	97.7104	236.493	1.27521	2.68993e-14	1.04655e-12
AT4G13395	"DVL10/RTFL12 (ROTUNDIFOLIA LIKE 12)"	26.8231	15.6964	37.9498	1.27365	1.33944e-05	0.000119162
AT1G27410	"DNA cross-link repair protein-related"	118.969	69.7498	168.189	1.26982	2.70295e-11	7.23708e-10
AT2G24720	"ATGLR2.2 (Arabidopsis thaliana glutamate receptor 2.2)"	580.372	340.536	820.208	1.26818	7.95993e-17	4.12646e-15
AT2G44578	"protein binding / zinc ion binding"	43.1957	25.3557	61.0356	1.26734	0.000308575	0.00182376
AT5G23830	"MD-2-related lipid recognition domain-containing protein / ML domain-containing protein"	5453.56	3201.92	7705.21	1.2669	6.25788e-28	8.22935e-26
AT5G20860	"pectinesterase family protein"	312.789	183.905	441.673	1.26402	1.40121e-14	5.69007e-13
AT4G23570	"SGT1A (Suppressor of G2 (Two) 1A); binding"	659.51	387.878	931.141	1.26339	1.23751e-28	1.73536e-26
AT2G46300	"unknown protein"	27.1467	15.9689	38.3246	1.26301	1.70791e-05	0.000147762
AT5G56840	"DNA-binding family protein"	29.2698	17.2599	41.2797	1.25801	1.41515e-05	0.000124928
AT5G25140	"CYP71B13 (cytochrome P450, family 71, subfamily B, polypeptide 13); oxygen binding"	378.491	223.463	533.519	1.25551	8.49645e-19	5.32517e-17
AT3G63140	#N/A	66.4658	39.2498	93.6817	1.25508	4.3726e-09	8.23486e-08
AT3G59750	"receptor lectin kinase, putative"	134.237	79.3225	189.152	1.25374	2.98872e-11	7.93679e-10
AT3G17690	"ATCNGC19 (cyclic nucleotide gated channel 19); calmodulin binding / cyclic nucleotide binding / ion channel"	28.7264	16.9778	40.475	1.25338	7.63681e-06	7.25422e-05
AT3G47110	"leucine-rich repeat transmembrane protein kinase, putative"	218.005	129.036	306.973	1.25034	4.43521e-15	1.90841e-13
AT5G24160	"squalene monooxygenase 1,2 / squalene epoxidase 1,2 (SQP1,2)"	447.969	265.169	630.769	1.2502	6.9099e-22	5.53709e-20
AT5G25130	"CYP71B12 (cytochrome P450, family 71, subfamily B, polypeptide 12); oxygen binding"	25.2991	14.982	35.6162	1.2493	1.68524e-05	0.00014593
AT3G08870	"lectin protein kinase, putative"	30.3922	18.0071	42.7774	1.24829	1.28097e-05	0.000114273
AT5G60310	"lectin protein kinase, putative"	53.8899	31.9372	75.8426	1.24777	9.22773e-09	1.63813e-07
AT5G25260	"unknown protein"	469.008	277.996	660.02	1.24744	1.50004e-07	2.08998e-06
AT3G15830	"phosphatidic acid phosphatase-related / PAP2-related"	28.5392	16.9229	40.1556	1.24662	2.36331e-05	0.000195442
AT2G32120	"HSP70T-2; ATP binding"	232.684	138.004	327.364	1.24619	2.55837e-15	1.13854e-13
AT3G21055	"PSBTN (photosystem II subunit T)"	92.6417	55.1299	130.153	1.23931	3.04291e-11	8.06971e-10
AT1G14890	"invertase/pectin methylesterase inhibitor family protein"	398.503	237.683	559.322	1.23464	1.64841e-24	1.68224e-22
AT1G67650	binding	318.475	190.052	446.898	1.23355	2.60365e-21	1.99805e-19
AT5G45340	"CYP707A3 (cytochrome P450, family 707, subfamily A, polypeptide 3); oxygen binding"	385.049	229.816	540.282	1.23323	1.09739e-20	8.01139e-19
AT3G54150	"embryo-abundant protein-related"	243.944	145.927	341.961	1.22858	1.0263e-11	2.91189e-10
AT4G20000	"VQ motif-containing protein"	278.51	166.741	390.278	1.22689	1.83825e-14	7.32742e-13
AT5G60060	"F-box family protein"	30.9626	18.5615	43.3636	1.22417	3.72233e-05	0.000291975
AT3G46530	"RPP13 (RECOGNITION OF PERONOSPORA PARASITICA 13); ATP binding"	154.785	92.7981	216.771	1.22401	1.09247e-11	3.08615e-10
AT5G07130	"LAC13 (laccase 13); copper ion binding / oxidoreductase"	567.231	340.377	794.085	1.22216	8.1196e-17	4.19807e-15
AT1G71280	"DEAD/DEAH box helicase, putative"	35.4799	21.2945	49.6652	1.22175	3.06494e-06	3.18793e-05
AT1G30220	"ATINT2 (INOSITOL TRANSPORTER 2); carbohydrate transporter/ sugar porter"	26.7871	16.0788	37.4953	1.22155	0.000158313	0.00102999
AT4G23180	"CRK10 (CYSTEINE-RICH RLK10); kinase"	103.62	62.2691	144.971	1.21918	1.31875e-11	3.66692e-10
AT3G54410	"unknown protein"	36.0467	21.6757	50.4176	1.21785	2.54655e-06	2.69037e-05
AT5G17350	"unknown protein"	121.308	72.9775	169.638	1.21693	1.68242e-12	5.2893e-11
AT3G03470	"CYP89A9 (cytochrome P450, family 87, subfamily A, polypeptide 9); oxygen binding"	415.368	249.902	580.834	1.21676	3.30662e-25	3.6007e-23
AT1G14540	"anionic peroxidase, putative"	2564.74	1543.19	3586.3	1.21658	9.78388e-11	2.45441e-09
AT2G27180	"unknown protein"	39.2834	23.6495	54.9174	1.21545	8.18554e-07	9.71105e-06
AT2G46250	"myosin heavy chain-related"	69.9727	42.1871	97.7584	1.21242	3.42533e-09	6.57151e-08
AT5G67370	"unknown protein"	154.059	92.9048	215.213	1.21194	6.33971e-15	2.68638e-13
AT2G38470	#N/A	3576.87	2158.04	4995.7	1.21097	4.62698e-16	2.18905e-14
AT1G76620	"unknown protein"	54.4412	32.8462	76.0362	1.21096	6.70553e-08	1.01008e-06
AT5G59845	"gibberellin-regulated family protein"	129.122	78.0634	180.181	1.20673	9.46442e-10	2.00387e-08
AT1G66540	"cytochrome P450, putative"	132.567	80.1783	184.956	1.2059	6.5615e-13	2.20132e-11
AT1G21100	"O-methyltransferase, putative"	11099.2	6719.85	15478.6	1.20378	3.7902e-15	1.65276e-13
AT5G45080	"ATPP2-A6 (Phloem protein 2-A6); transmembrane receptor"	880.164	532.94	1227.39	1.20354	4.4851e-16	2.13228e-14
AT5G66170	"unknown protein"	1560.32	947.401	2173.24	1.1978	6.63608e-23	5.77457e-21
AT3G51490	"TMT3 (TONOPLAST MONOSACCHARIDE TRANSPORTER3); carbohydrate transporter/ nucleoside transporter/ sugar porter"	32.2789	19.613	44.9448	1.19634	8.26897e-06	7.80039e-05
AT1G64590	"short-chain dehydrogenase/reductase (SDR) family protein"	2899.02	1762.74	4035.29	1.19485	3.38254e-24	3.38115e-22
AT1G73165	"CLE1 (CLAVATA3/ESR-RELATED 1); receptor binding"	31.6596	19.2546	44.0645	1.19441	6.20321e-06	6.02156e-05
AT1G69710	"zinc finger protein, putative / regulator of chromosome condensation (RCC1) family protein"	58.8272	35.8507	81.8037	1.19016	3.06018e-07	4.00329e-06
AT3G02500	"unknown protein"	29.8592	18.2128	41.5055	1.18835	3.01787e-05	0.000242474
AT3G54260	"unknown protein"	3580.36	2186.29	4974.44	1.18605	8.55091e-28	1.09654e-25
AT2G32340	"TraB family protein"	186.869	114.135	259.603	1.18556	1.29575e-15	5.87368e-14
AT4G36880	"cysteine proteinase, putative"	388.955	237.777	540.133	1.1837	4.15313e-19	2.70745e-17
AT3G23510	"cyclopropane fatty acid synthase, putative / CPA-FA synthase, putative"	3645.82	2231.4	5060.24	1.18126	1.09497e-22	9.32018e-21
AT4G29740	"CKX4 (CYTOKININ OXIDASE 4); cytokinin dehydrogenase"	1305.43	799.287	1811.57	1.18045	1.10572e-18	6.82047e-17
AT4G21323	"subtilase family protein"	28.7998	17.639	39.9605	1.1798	2.21632e-05	0.000184697
AT5G52070	"agenet domain-containing protein"	480.888	295.679	666.098	1.1717	6.70263e-25	7.02407e-23
ATMG00090	#N/A	74.3091	45.7553	102.863	1.16871	2.07474e-08	3.44765e-07
AT5G48010	"pentacyclic triterpene synthase, putative"	12107	7455.84	16758.2	1.16843	5.66104e-13	1.91239e-11
AT3G56360	"unknown protein"	2404.41	1480.71	3328.11	1.16841	2.70425e-26	3.13757e-24
AT4G15280	"UDP-glucoronosyl/UDP-glucosyl transferase family protein"	50.8161	31.2966	70.3357	1.16825	1.99223e-07	2.69671e-06
AT4G24420	"RNA recognition motif (RRM)-containing protein"	24.7934	15.2742	34.3125	1.16764	8.45127e-05	0.000594888
AT3G60140	"DIN2 (DARK INDUCIBLE 2); hydrolase, hydrolyzing O-glycosyl compounds"	723.348	445.867	1000.83	1.16651	3.11527e-11	8.25038e-10
AT4G27280	"calcium-binding EF hand family protein"	527.723	325.459	729.987	1.1654	4.29117e-23	3.81934e-21
AT5G43300	"glycerophosphodiester phosphodiesterase"	32.9517	20.3403	45.5631	1.16353	1.85851e-05	0.000158629
AT1G76820	#N/A	135.68	83.8011	187.559	1.1623	4.3214e-12	1.29788e-10
AT3G04181	"unknown protein"	50.246	31.0394	69.4526	1.16193	1.21982e-06	1.38721e-05
AT5G46115	"unknown protein"	64.7298	40.0007	89.4588	1.1612	9.20613e-06	8.54098e-05
AT1G11300	"carbohydrate binding / kinase"	677.943	419.225	936.662	1.1598	2.57329e-16	1.26344e-14
AT4G26120	"ankyrin repeat family protein / BTB/POZ domain-containing protein"	526.947	326.032	727.862	1.15865	7.61263e-13	2.51075e-11
AT5G07240	#N/A	120.583	74.6696	166.496	1.1569	4.87203e-11	1.26452e-09
AT4G24570	"mitochondrial substrate carrier family protein"	223.51	138.585	308.435	1.15419	1.65774e-15	7.42819e-14
AT1G16780	#N/A	397.173	246.268	548.078	1.15415	1.91075e-22	1.59847e-20
AT4G23190	"CRK11 (CYSTEINE-RICH RLK11); kinase"	859.973	533.253	1186.69	1.15405	1.23302e-12	3.94002e-11
AT2G34500	"CYP710A1 (cytochrome P450, family 710, subfamily A, polypeptide 1); C-22 sterol desaturase/ oxygen binding"	2317.24	1437.74	3196.74	1.1528	5.18579e-17	2.75426e-15
AT2G14878	#N/A	3085.24	1914.28	4256.21	1.15277	4.12256e-27	5.08588e-25
AT4G30140	"GDSL-motif lipase/hydrolase family protein"	3222.89	2008.58	4437.19	1.14347	6.55453e-17	3.44369e-15
AT3G25795	#N/A	31.0547	19.3555	42.7539	1.14331	0.000566029	0.00306814
AT3G16770	"ATEBP/RAP2.3 (RELATED TO AP2 3); DNA binding / protein binding / transcription factor/ transcriptional activator"	834.21	519.969	1148.45	1.14319	2.30321e-27	2.87783e-25
AT3G10200	"dehydration-responsive protein-related"	97.462	60.7786	134.145	1.14216	2.42348e-09	4.77156e-08
AT1G32470	#N/A	165.001	103.002	227	1.14003	5.15903e-14	1.96023e-12
AT2G24270	"ALDH11A3 (Aldehyde dehydrogenase 11A3); 3-chloroallyl aldehyde dehydrogenase"	64.342	40.1704	88.5136	1.13977	3.98214e-07	5.03698e-06
AT1G61480	"S-locus protein kinase, putative"	539.462	337.042	741.881	1.13826	1.19478e-14	4.89258e-13
AT5G59270	"lectin protein kinase family protein"	103.198	64.4928	141.903	1.1377	2.25831e-10	5.3035e-09
AT2G33070	"jacalin lectin family protein"	42.1818	26.3863	57.9774	1.1357	5.5758e-05	0.000416891
AT4G20050	"QRT3 (QUARTET 3)"	112.116	70.1357	154.097	1.13562	3.3914e-08	5.38754e-07
AT1G72120	"proton-dependent oligopeptide transport (POT) family protein"	412.514	258.174	566.853	1.13463	6.62847e-17	3.47318e-15
AT3G20810	"transcription factor"	1078.11	674.884	1481.33	1.13418	3.48292e-25	3.75077e-23
AT1G55240	"unknown protein"	595.111	372.57	817.652	1.13398	2.06227e-22	1.71785e-20
AT2G21080	"unknown protein"	99.6738	62.4173	136.93	1.13343	2.10001e-09	4.18541e-08
AT5G48430	"unknown protein"	2917.77	1827.9	4007.65	1.13257	1.06066e-15	4.88756e-14
AT3G47050	"glycosyl hydrolase family 3 protein"	139.985	87.7042	192.265	1.13238	7.45673e-08	1.10952e-06
AT2G07733	#N/A	30.1896	18.9284	41.4509	1.13085	4.41417e-05	0.000339949
AT2G02930	"ATGSTF3 (GLUTATHIONE S-TRANSFERASE 16); glutathione transferase"	128.276	80.4549	176.098	1.13013	9.9022e-09	1.74831e-07
AT3G54510	"early-responsive to dehydration protein-related / ERD protein-related"	45.4476	28.5182	62.3769	1.12913	1.01177e-06	1.1739e-05
AT4G38780	"splicing factor, putative"	219.967	138.049	301.886	1.12882	4.82547e-14	1.83707e-12
AT5G01640	"prenylated rab acceptor (PRA1) family protein"	268.12	168.347	367.893	1.12785	1.20624e-12	3.86076e-11
AT1G67370	#N/A	122.365	76.8476	167.882	1.12737	2.12674e-10	5.02478e-09
AT2G45740	PEX11D	215.473	135.345	295.601	1.12701	3.95874e-15	1.71475e-13
AT1G64110	"AAA-type ATPase family protein"	325.316	204.509	446.124	1.12528	1.1786e-17	6.73701e-16
AT5G01225	"unknown protein"	60.8201	38.2499	83.3902	1.12442	2.59114e-07	3.45225e-06
ATMG01360	"cytochrome c oxidase subunit 1"	90.1012	56.6664	123.536	1.12437	2.08874e-08	3.46796e-07
AT5G12380	#N/A	29.0491	18.2787	39.8194	1.12331	3.11711e-05	0.00024983
AT5G44990	"unknown protein"	101.71	64.009	139.412	1.12301	9.12025e-08	1.33462e-06
AT5G38000	"NADP-dependent oxidoreductase, putative"	522.278	328.784	715.772	1.12236	7.22357e-19	4.57149e-17
AT5G62020	"AT-HSFB2A (Arabidopsis thaliana heat shock transcription factor B2A); DNA binding / transcription factor"	383.395	241.544	525.247	1.12071	2.33671e-20	1.65026e-18
AT1G48300	#N/A	6410.54	4039.36	8781.72	1.12038	4.23456e-23	3.78624e-21
AT5G43740	"disease resistance protein (CC-NBS-LRR class), putative"	52.439	33.0564	71.8215	1.11948	5.01356e-07	6.20866e-06
AT1G62290	"aspartyl protease family protein"	48.6015	30.6582	66.5449	1.11805	1.73162e-06	1.89197e-05
AT5G20420	"CHR42 (chromatin remodeling 42); ATP binding / DNA binding / helicase"	37.5574	23.6945	51.4204	1.11779	9.15941e-06	8.50978e-05
AT5G27300	"pentatricopeptide (PPR) repeat-containing protein"	39.9724	25.2425	54.7024	1.11575	8.94003e-06	8.33377e-05
AT1G14120	"2-oxoglutarate-dependent dioxygenase, putative"	3016.24	1906.09	4126.39	1.11426	3.96467e-16	1.8941e-14
AT3G12520	#N/A	906.694	573.099	1240.29	1.11382	8.32075e-25	8.62703e-23
AT2G37830	pseudogene	27.8882	17.6292	38.1472	1.11361	0.000134234	0.000890265
AT1G29465	"unknown protein"	120.784	76.4035	165.165	1.1122	8.77887e-11	2.20797e-09
AT5G57510	"unknown protein"	49.0689	31.0838	67.0539	1.10916	1.5274e-05	0.000133868
AT5G46960	"invertase/pectin methylesterase inhibitor family protein"	68.6223	43.5251	93.7196	1.1065	0.000428708	0.00241654
AT1G26390	"FAD-binding domain-containing protein"	4785.35	3035.79	6534.91	1.1061	3.60237e-10	8.19341e-09
AT1G13520	"unknown protein"	1347.6	855.078	1840.12	1.10567	5.54751e-13	1.88272e-11
AT1G55670	PSAG	130.615	82.9089	178.32	1.10487	2.34627e-10	5.50343e-09
AT2G30480	"unknown protein"	303.874	193.267	414.481	1.10071	1.25816e-15	5.71657e-14
AT1G49750	"leucine-rich repeat family protein"	111.207	70.9047	151.51	1.09546	8.81721e-10	1.87217e-08
AT1G75280	"isoflavone reductase, putative"	3238.28	2064.89	4411.67	1.09526	1.56396e-17	8.78519e-16
AT4G23170	"EP1; protein kinase"	38.0886	24.3013	51.8759	1.09403	3.73036e-05	0.000292369
AT4G29990	"light repressible receptor protein kinase"	169.603	108.21	230.996	1.09403	9.14896e-12	2.62252e-10
AT4G12800	"PSAL (photosystem I subunit L)"	136.741	87.304	186.179	1.09257	4.71719e-11	1.23089e-09
AT5G57320	"villin, putative"	44.383	28.3478	60.4183	1.09175	6.5945e-06	6.36021e-05
AT1G74330	"ATP binding / protein kinase"	479.196	306.11	652.282	1.09145	1.07959e-20	7.91101e-19
AT5G59662	#N/A	22.9924	14.6891	31.2956	1.09121	0.000279951	0.00167695
AT2G04110	pseudogene	259.698	165.992	353.405	1.09021	4.31767e-12	1.29788e-10
AT5G47740	#N/A	314.09	200.758	427.421	1.0902	1.4379e-14	5.81483e-13
AT1G35330	"zinc finger (C3HC4-type RING finger) family protein"	335.618	214.591	456.646	1.08949	3.5097e-11	9.24474e-10
AT2G23910	"cinnamoyl-CoA reductase-related"	941.422	602.278	1280.57	1.08828	2.41742e-20	1.7011e-18
AT1G65060	"4CL3 (4-coumarate:CoA ligase 3); 4-coumarate-CoA ligase"	528.172	337.951	718.393	1.08796	4.65216e-19	3.01262e-17
AT5G10625	"unknown protein"	446.962	286.014	607.909	1.08777	5.237e-20	3.6457e-18
AT1G08300	"unknown protein"	133.657	85.5706	181.743	1.08671	2.9437e-08	4.73031e-07
AT1G15300	#N/A	200.956	128.755	273.156	1.08509	3.73839e-14	1.43442e-12
AT1G65484	"unknown protein"	90.7447	58.2369	123.252	1.08161	1.09365e-05	9.9382e-05
AT5G24780	"VSP1 (VEGETATIVE STORAGE PROTEIN 1); acid phosphatase"	3244.19	2082.07	4406.32	1.08156	6.58097e-15	2.77654e-13
AT5G65300	"unknown protein"	203.837	130.919	276.755	1.07993	1.75671e-11	4.80251e-10
AT3G45680	"proton-dependent oligopeptide transport (POT) family protein"	1086.01	697.521	1474.5	1.07992	4.77593e-24	4.63147e-22
AT4G02810	"unknown protein"	97.4148	62.5844	132.245	1.07934	6.74599e-09	1.22661e-07
AT5G26920	"calmodulin binding"	1915.85	1230.89	2600.81	1.07926	8.87675e-13	2.89341e-11
AT4G22200	"AKT2 (Arabidopsis K+ transporter 2); cyclic nucleotide binding / inward rectifier potassium channel"	41.3612	26.5769	56.1454	1.07899	1.43762e-05	0.00012674
AT4G07820	"pathogenesis-related protein, putative"	1017.32	653.759	1380.88	1.07876	2.55069e-11	6.85765e-10
AT3G29680	"transferase family protein"	160.515	103.2	217.83	1.07776	3.90719e-12	1.18443e-10
AT2G35930	"U-box domain-containing protein"	1640.16	1054.51	2225.81	1.07775	2.71781e-16	1.32771e-14
AT3G18250	#N/A	345.57	222.353	468.787	1.07608	1.11971e-13	4.11821e-12
AT4G13195	"CLE44 (CLAVATA3/ESR-RELATED 44)"	118.275	76.1439	160.405	1.07492	3.61972e-09	6.91722e-08
AT2G42220	#N/A	46.485	29.9403	63.0296	1.07394	6.84754e-06	6.57822e-05
AT2G33051	#N/A	68.696	44.2492	93.1427	1.07379	9.7601e-08	1.41761e-06
AT4G05100	"AtMYB74 (myb domain protein 74); DNA binding / transcription factor"	227.207	146.409	308.005	1.07295	1.519e-11	4.18196e-10
AT3G25590	"unknown protein"	142.814	92.1348	193.493	1.07046	1.41264e-11	3.91124e-10
AT5G66630	"LIM domain-containing protein"	328.022	211.646	444.399	1.0702	1.20781e-15	5.50061e-14
AT4G15690	"glutaredoxin family protein"	22.2106	14.331	30.0902	1.07016	0.000331346	0.00193603
AT3G61450	"SYP73 (SYNTAXIN OF PLANTS 73)"	56.2611	36.3099	76.2123	1.06966	1.3176e-06	1.48369e-05
AT3G47040	"glycosyl hydrolase family 3 protein"	622.624	401.932	843.317	1.06912	1.44476e-15	6.5188e-14
AT5G11290	"unknown protein"	136.757	88.2876	185.227	1.06901	1.70812e-09	3.47543e-08
AT3G29250	oxidoreductase	7945.36	5136.42	10754.3	1.06608	4.6947e-13	1.60825e-11
AT1G17380	"unknown protein"	40.7925	26.3725	55.2125	1.06596	1.55532e-05	0.000136179
AT2G32270	"ZIP3 (ZINC TRANSPORTER 3 PRECURSOR); zinc ion transporter"	1055.62	682.977	1428.27	1.06436	4.13166e-15	1.78568e-13
ATMG00070	"NADH dehydrogenase subunit 9"	34.7897	22.5195	47.0598	1.06332	7.94467e-05	0.000564967
AT5G44410	"FAD-binding domain-containing protein"	529.439	342.79	716.088	1.06281	1.05995e-20	7.79645e-19
AT1G03400	"2-oxoglutarate-dependent dioxygenase, putative"	75.3055	48.8621	101.749	1.05822	1.12906e-05	0.000102076
AT3G50770	"calmodulin-related protein, putative"	71.809	46.6286	96.9895	1.05662	2.31913e-07	3.10684e-06
AT5G09540	"DNAJ heat shock N-terminal domain-containing protein"	118.158	76.7261	159.59	1.05658	1.71141e-09	3.47851e-08
AT4G22680	"MYB85 (myb domain protein 85); DNA binding / transcription factor"	61.8688	40.1921	83.5455	1.05565	6.88569e-07	8.3003e-06
AT2G01430	"homeobox-leucine zipper protein 17 (HB-17) / HD-ZIP transcription factor 17"	365.957	237.814	494.1	1.05497	9.08144e-14	3.37816e-12
AT3G19800	#N/A	32.6846	21.2407	44.1284	1.05488	0.000144506	0.000950146
AT3G13277	#N/A	211.202	137.277	285.127	1.05452	9.22839e-14	3.41977e-12
AT2G41480	peroxidase	706.654	459.315	953.993	1.0545	3.45598e-23	3.1187e-21
AT5G59570	"myb family transcription factor"	218.79	142.25	295.329	1.0539	6.32987e-14	2.3865e-12
AT3G49830	"DNA helicase-related"	45.955	29.898	62.0119	1.05249	4.78e-06	4.76238e-05
AT2G39210	"nodulin family protein"	1206.15	784.841	1627.47	1.05216	2.34032e-23	2.17227e-21
AT5G15210	"ATHB30/ZFHD3 (ZINC FINGER HOMEODOMAIN 3); DNA binding / transcription factor"	97.4624	63.4482	131.477	1.05116	6.9322e-09	1.25695e-07
AT4G05180	"PSBQ/PSBQ-2 (photosystem II subunit Q-2); calcium ion binding"	258.452	168.289	348.615	1.0507	1.20653e-14	4.92003e-13
AT5G37340	"zinc finger (ZPR1-type) family protein"	219.533	143.108	295.959	1.04829	2.89651e-13	1.02096e-11
AT1G08900	"carbohydrate transporter"	165.275	107.813	222.737	1.04681	4.57784e-10	1.03038e-08
AT5G58570	#N/A	59.7042	38.9574	80.4511	1.04622	1.12053e-06	1.28706e-05
AT2G35370	"GDCH (Glycine decarboxylase complex H)"	129.779	84.7119	174.846	1.04545	4.30258e-10	9.71794e-09
AT3G10190	"calmodulin, putative"	1160.95	758.037	1563.86	1.04477	6.17803e-23	5.4001e-21
AT1G50590	"pirin, putative"	132.747	86.7204	178.773	1.04369	9.19812e-09	1.63436e-07
AT5G40020	"pathogenesis-related thaumatin family protein"	788.019	514.893	1061.14	1.04327	2.54179e-14	9.92877e-13
AT5G42590	"CYP71A16 (cytochrome P450, family 71, subfamily A, polypeptide 16); oxygen binding"	1746.61	1141.4	2351.82	1.04297	1.54223e-16	7.70798e-15
AT1G15790	"unknown protein"	308.934	201.897	415.971	1.04287	1.30586e-15	5.90574e-14
AT3G10930	"unknown protein"	206.272	134.813	277.731	1.04273	6.72705e-12	1.96587e-10
AT4G15765	"monooxygenase family protein"	378.205	247.22	509.19	1.04241	1.37826e-17	7.80962e-16
AT1G05385	"photosystem II 11 kDa protein-related"	132.723	86.7627	178.683	1.04225	7.53613e-10	1.61778e-08
AT2G18970	#N/A	36.64	23.9533	49.3267	1.04214	2.75437e-05	0.000223235
AT1G16150	"WAKL4 (WALL ASSOCIATED KINASE-LIKE 4); kinase"	580.79	379.965	781.615	1.04059	8.18669e-13	2.68193e-11
AT2G32795	#N/A	33.4399	21.8802	44.9997	1.04029	0.000179721	0.00115045
AT2G34510	"unknown protein"	109.877	71.9232	147.831	1.03942	2.00439e-09	4.01125e-08
AT1G64200	"VHA-E3 (VACUOLAR H+-ATPASE SUBUNIT E ISOFORM 3); hydrogen ion transporting ATP synthase, rotational mechanism / hydrogen ion transporting ATPase, rotational mechanism"	2997.15	1962.36	4031.94	1.03888	5.64445e-20	3.91536e-18
AT3G51220	"unknown protein"	43.2098	28.2938	58.1259	1.0387	0.00109415	0.00533444
AT1G78330	pseudogene	40.1782	26.3187	54.0378	1.03788	1.30931e-05	0.000116588
AT2G40530	"unknown protein"	115.344	75.5684	155.119	1.03752	2.33477e-09	4.62023e-08
AT1G63240	"unknown protein"	241.605	158.316	324.894	1.03716	6.48751e-14	2.44121e-12
AT5G08600	"U3 ribonucleoprotein (Utp) family protein"	228.275	149.657	306.894	1.03608	3.77149e-11	9.90754e-10
AT1G64563	#N/A	114.949	75.4104	154.488	1.03466	1.34982e-08	2.32221e-07
AT1G74080	"MYB122 (myb domain protein 122); DNA binding / transcription factor"	168.165	110.359	225.97	1.03392	4.11999e-09	7.78922e-08
AT1G16160	"WAKL5 (WALL ASSOCIATED KINASE-LIKE 5); kinase"	169.723	111.657	227.789	1.02863	1.72741e-08	2.92534e-07
AT3G18090	"NRPD2b (nuclear RNA polymerase D 2b); DNA binding / DNA-directed RNA polymerase"	253.855	167.178	340.532	1.02641	7.09069e-10	1.53058e-08
AT1G10920	"disease resistance protein (CC-NBS-LRR class), putative"	57.7258	38.0249	77.4266	1.02589	4.92016e-06	4.88806e-05
AT3G55800	"SBPASE (sedoheptulose-bisphosphatase); phosphoric ester hydrolase"	78.0583	51.4293	104.687	1.02542	1.93642e-07	2.63396e-06
AT1G71330	"ATNAP5 (Arabidopsis thaliana non-intrinsic ABC protein 5)"	78.1875	51.5375	104.838	1.02446	2.7832e-07	3.68046e-06
AT5G25930	#N/A	2422.46	1597.02	3247.89	1.02412	2.22702e-12	6.91227e-11
AT4G36470	"S-adenosyl-L-methionine:carboxyl methyltransferase family protein"	347.22	229.005	465.436	1.0232	3.04613e-17	1.66317e-15
AT2G32765	"small ubiquitin-like modifier 5 (SUMO)"	39.2342	25.8827	52.5858	1.02269	1.99423e-05	0.000168779
AT5G41710	#N/A	31.1709	20.5668	41.7749	1.02232	0.000112907	0.000768701
AT3G55515	"DVL8/RTFL7 (ROTUNDIFOLIA LIKE 7)"	29.1743	19.2654	39.0832	1.02053	0.000272431	0.00163896
AT4G11190	"disease resistance-responsive family protein / dirigent family protein"	2077.26	1372.12	2782.39	1.01992	1.52786e-14	6.16584e-13
AT5G45090	"ATPP2-A7 (Phloem protein 2-A7); transmembrane receptor"	127.811	84.4349	171.187	1.01966	2.26755e-07	3.04611e-06
AT1G05880	"zinc ion binding"	113.922	75.2697	152.574	1.01936	2.30473e-05	0.000191084
AT4G21120	"AAT1 (CATIONIC AMINO ACID TRANSPORTER 1); cationic amino acid transporter"	282.914	186.964	378.864	1.01892	7.12074e-11	1.80491e-09
AT1G31710	"copper amine oxidase, putative"	5108.42	3377.88	6838.96	1.01766	4.39909e-17	2.36218e-15
AT5G48740	#N/A	213.694	141.315	286.073	1.01747	1.06163e-09	2.23666e-08
AT5G60650	"unknown protein"	104.559	69.1573	139.96	1.01706	1.40589e-07	1.97148e-06
AT5G35914	#N/A	25.0566	16.5745	33.5387	1.01686	0.000641266	0.00340124
AT3G09520	"ATEXO70H4 (exocyst subunit EXO70 family protein H4); protein binding"	37.366	24.7261	50.0059	1.01607	0.000207771	0.00130499
AT2G02010	"glutamate decarboxylase, putative"	52.9733	35.0767	70.8699	1.01466	0.000729925	0.00379811
ATMG00730	"Encodes cytochrome c oxidase subunit 3."	29.5341	19.5564	39.5119	1.01465	0.00082847	0.00422216
AT1G64561	#N/A	29.6288	19.6245	39.633	1.01404	0.000294303	0.00175108
AT2G24762	"unknown protein"	1658.7	1098.66	2218.74	1.01399	2.00903e-23	1.87368e-21
AT4G11370	"RHA1A (RING-H2 finger A1A); protein binding / zinc ion binding"	76.3614	50.588	102.135	1.01361	8.24919e-06	7.78659e-05
AT4G32200	"ASY2; DNA binding"	314.819	208.564	421.075	1.01359	6.69388e-13	2.2342e-11
AT4G16900	"disease resistance protein (TIR-NBS-LRR class), putative"	354.196	234.736	473.656	1.0128	3.07301e-16	1.49003e-14
AT5G23370	"GRAM domain-containing protein / ABA-responsive protein-related"	115.505	76.5672	154.443	1.01227	2.61206e-09	5.10675e-08
AT1G14480	"protein binding"	145.336	96.3501	194.322	1.01209	1.7941e-10	4.27514e-09
AT4G33810	"glycosyl hydrolase family 10 protein"	188.696	125.313	252.08	1.00834	2.74084e-11	7.32846e-10
AT4G01010	"ATCNGC13 (cyclic nucleotide gated channel 13); calmodulin binding / cyclic nucleotide binding / ion channel"	235.06	156.144	313.976	1.00778	4.72697e-10	1.06028e-08
AT1G30370	"lipase class 3 family protein"	502.385	333.795	670.975	1.0073	4.31856e-13	1.482e-11
AT2G44920	"thylakoid lumenal 15 kDa protein, chloroplast"	41.9012	27.8563	55.9462	1.00604	2.52366e-05	0.000207033
AT4G01600	"GRAM domain-containing protein / ABA-responsive protein-related"	88.3125	58.7295	117.896	1.00535	1.24123e-06	1.40745e-05
AT5G05730	"ASA1 (ANTHRANILATE SYNTHASE ALPHA SUBUNIT 1); anthranilate synthase"	2135.85	1421.21	2850.49	1.00409	9.06597e-16	4.21752e-14
AT5G18065	"unknown protein"	178.293	118.72	237.866	1.00258	1.06349e-10	2.64745e-09
AT2G29630	"Encodes ThiC involved in thiamine biosynthesis. Translation of ThiC is regulated by a riboswitch in the 3p of untranslated region of the messenger RNA."	574.087	382.574	765.601	1.00086	6.28218e-20	4.32694e-18
AT4G37409	#N/A	166.427	110.91	221.944	1.00081	6.93753e-07	8.35762e-06
AT1G31490	#N/A	29.3213	19.5477	39.095	0.99999	0.00221001	0.00962198
AT5G54490	"PBP1 (PINOID-BINDING PROTEIN 1); calcium ion binding"	185.941	124.023	247.859	0.998915	6.20608e-05	0.000457695
AT5G22250	"CCR4-NOT transcription complex protein, putative"	247.948	165.722	330.173	0.994453	1.72377e-10	4.13385e-09
AT3G52748	#N/A	545.97	364.938	727.002	0.994309	3.04333e-08	4.88235e-07
AT2G07727	"cytochrome b (MTCYB) (COB) (CYTB)"	38.2761	25.5889	50.9634	0.993941	0.000347519	0.00202204
AT2G16586	"unknown protein"	1177.82	787.507	1568.13	0.993678	5.63295e-13	1.90621e-11
AT1G56300	"DNAJ heat shock N-terminal domain-containing protein"	1246.65	833.58	1659.71	0.993539	1.21177e-19	8.17295e-18
AT1G32090	"early-responsive to dehydration protein-related / ERD protein-related"	1795.41	1201.33	2389.48	0.992061	3.90986e-19	2.55741e-17
AT2G17430	"ATMLO7/MLO7 (MILDEW RESISTANCE LOCUS O 7); calmodulin binding"	349.963	234.175	465.751	0.991974	4.59526e-15	1.97292e-13
AT3G44326	"unknown protein"	803.777	538.01	1069.54	0.991289	2.31794e-19	1.55262e-17
AT3G53960	"proton-dependent oligopeptide transport (POT) family protein"	203.033	136.016	270.051	0.989459	1.23867e-09	2.57401e-08
AT2G35210	"AGD10/MEE28/RPA (ROOT AND POLLEN ARFGAP, maternal effect embryo arrest 28); DNA binding"	164.049	109.918	218.181	0.989102	2.41148e-09	4.75755e-08
AT3G51860	"CAX3 (cation exchanger 3); cation:cation antiporter"	982.389	658.279	1306.5	0.988934	8.83409e-13	2.88432e-11
AT4G28750	"PSAE-1 (PSA E1 KNOCKOUT)"	63.0833	42.299	83.8675	0.987487	9.87855e-06	9.1214e-05
AT3G44260	"CCR4-NOT transcription complex protein, putative"	167.573	112.425	222.721	0.986268	3.03425e-10	6.99096e-09
AT1G58150	"unknown protein"	57.9367	38.902	76.9714	0.984477	2.33835e-06	2.4893e-05
AT2G29500	"17.6 kDa class I small heat shock protein (HSP17.6B-CI)"	546.37	366.912	725.828	0.984193	8.39979e-17	4.33145e-15
AT5G24140	"SQP2 (Squalene monooxygenase 2); oxidoreductase"	378.203	254.235	502.172	0.982019	6.54156e-09	1.19278e-07
AT3G19615	"unknown protein"	149.171	100.289	198.053	0.981727	3.706e-07	4.72448e-06
AT1G52342	"unknown protein"	192.044	129.146	254.942	0.981166	4.39583e-10	9.91708e-09
AT3G48840	"RNA recognition motif (RRM)-containing protein"	27.8627	18.7381	36.9872	0.981052	0.000494393	0.00273614
AT1G77110	"PIN6 (PIN-FORMED 6); auxin:hydrogen symporter/ transporter"	49.3492	33.1938	65.5045	0.980679	2.40227e-05	0.000198327
AT4G26270	"phosphofructokinase family protein"	446.604	300.409	592.799	0.980615	1.59641e-11	4.3889e-10
AT3G61280	"unknown protein"	131.448	88.4621	174.434	0.979554	8.83847e-06	8.26677e-05
AT5G60490	"FLA12 (fasciclin-like arabinogalactan-protein 12)"	394.932	265.817	524.048	0.979265	1.22355e-11	3.42172e-10
AT5G60610	"F-box family protein"	38.8737	26.1859	51.5614	0.977501	8.08258e-05	0.000573728
AT1G28660	"lipase, putative"	349.329	235.38	463.279	0.97689	2.18482e-10	5.15575e-09
AT3G59060	"PIL6 (PHYTOCHROME-INTERACTING FACTOR 5); DNA binding / transcription factor"	27.5767	18.5821	36.5712	0.976793	0.000329936	0.00192895
AT2G42610	"unknown protein"	50.0014	33.6967	66.3062	0.976537	2.2236e-05	0.000185211
AT4G23000	"calcineurin-like phosphoesterase family protein"	136.207	91.7956	180.619	0.97645	4.80516e-09	8.96289e-08
AT4G38340	"RWP-RK domain-containing protein"	48.88	32.9922	64.7678	0.973151	5.08015e-05	0.000384851
AT4G18020	"APRR2 (PSEUDO-RESPONSE REGULATOR 2)"	596.168	402.434	789.901	0.972919	4.51854e-16	2.14295e-14
AT5G53830	"VQ motif-containing protein"	227.293	153.449	301.137	0.972657	7.06241e-11	1.79245e-09
AT3G29240	"unknown protein"	1316.6	888.929	1744.27	0.97248	5.76856e-20	3.98726e-18
AT3G27980	#N/A	75.2533	50.8112	99.6954	0.972382	9.10332e-07	1.06951e-05
AT1G14790	#N/A	460.106	310.834	609.379	0.971197	7.06943e-16	3.30449e-14
AT1G68450	"VQ motif-containing protein"	410.863	277.59	544.136	0.971012	1.7235e-12	5.40104e-11
AT1G34060	"alliinase family protein"	56.0487	37.9144	74.183	0.968344	6.11517e-06	5.94202e-05
AT4G28350	"lectin protein kinase family protein"	347.175	235.038	459.311	0.966576	2.64793e-10	6.15913e-09
AT2G46610	#N/A	175.922	119.115	232.729	0.966292	7.63234e-11	1.92707e-09
AT4G34380	"transducin family protein / WD-40 repeat family protein"	36.3485	24.6149	48.0822	0.965973	0.000154447	0.00100652
AT4G23670	"major latex protein-related / MLP-related"	42108.6	28539.3	55677.9	0.964152	1.06256e-09	2.23666e-08
AT4G28460	"unknown protein"	109.866	74.4648	145.267	0.964074	0.000104489	0.000716141
AT5G64900	"ATPEP1/PROPEP1 (Elicitor peptide 1 precursor)"	130.24	88.2755	172.205	0.964043	1.1846e-07	1.69408e-06
AT4G21326	"subtilase family protein"	208.246	141.239	275.253	0.962624	1.13615e-11	3.2049e-10
AT1G68200	"zinc finger (CCCH-type) family protein"	77.9985	52.9309	103.066	0.961387	1.19514e-05	0.000107601
AT5G44490	"F-box family protein"	82.6702	56.1153	109.225	0.960839	1.34502e-06	1.51108e-05
AT1G73260	"trypsin and protease inhibitor family protein / Kunitz family protein"	10541.6	7155.79	13927.5	0.960753	5.95308e-13	2.00757e-11
AT1G55790	"ATP binding / phenylalanine-tRNA ligase"	66.1294	44.9571	87.3018	0.957464	3.41312e-05	0.000270992
AT1G17460	"TRFL3 (TRF-LIKE 3); DNA binding / transcription factor"	211.209	143.624	278.794	0.9569	1.09815e-10	2.72678e-09
AT3G05630	"PLDP2 (PHOSPHOLIPASE D ZETA 2); phospholipase D"	169.302	115.175	223.429	0.955983	1.38878e-10	3.39651e-09
AT2G01590	"unknown protein"	35.3084	24.0305	46.5863	0.955038	0.000405854	0.00230437
AT1G72920	#N/A	27.3103	18.5929	36.0278	0.95436	0.000547473	0.00298106
AT5G22860	"serine carboxypeptidase S28 family protein"	238.403	162.344	314.461	0.953827	1.0263e-11	2.91189e-10
AT1G08830	"CSD1 (copper/zinc superoxide dismutase 1)"	3922.31	2671.43	5173.18	0.95344	8.4155e-12	2.42655e-10
AT5G43380	"TOPP6 (Type one serine/threonine protein phosphatase 6); protein phosphatase type 1"	129.354	88.1297	170.579	0.952736	5.65831e-09	1.04542e-07
AT2G18530	"protein kinase family protein"	51.5971	35.1801	68.0142	0.951078	2.484e-05	0.000204124
AT3G23800	"selenium-binding family protein"	1472.91	1004.63	1941.2	0.950279	9.7034e-19	6.02352e-17
AT4G15330	"CYP705A1 (cytochrome P450, family 705, subfamily A, polypeptide 1); oxygen binding"	537.909	367.002	708.817	0.949625	8.309e-15	3.47552e-13
AT5G03285	#N/A	52.4606	35.8078	69.1133	0.948687	0.000352053	0.00204293
AT3G61190	"BAP1 (BON ASSOCIATION PROTEIN 1)"	210.071	143.483	276.658	0.947223	1.52455e-10	3.70068e-09
AT2G43000	"ANAC042 (Arabidopsis NAC domain containing protein 42); transcription factor"	741.99	507.068	976.912	0.94605	2.8333e-07	3.73658e-06
AT1G79620	"leucine-rich repeat transmembrane protein kinase, putative"	871.255	595.417	1147.09	0.946011	1.25765e-11	3.50703e-10
AT1G80180	"unknown protein"	2775.57	1899.17	3651.97	0.943304	4.29423e-15	1.85184e-13
AT4G09010	#N/A	79.5772	54.4553	104.699	0.943104	1.41887e-06	1.58128e-05
AT2G33480	"ANAC041 (Arabidopsis NAC domain containing protein 41); transcription factor"	1071.02	733.302	1408.73	0.941914	2.37715e-14	9.32302e-13
AT4G32810	"CCD8 (CAROTENOID CLEAVAGE DIOXYGENASE 8)"	140.713	96.3739	185.051	0.94121	9.97302e-09	1.75763e-07
AT5G50240	#N/A	59.2777	40.6266	77.9287	0.93973	1.07285e-05	9.78569e-05
AT2G26530	AR781	625.039	428.394	821.684	0.939644	1.04293e-10	2.60292e-09
AT1G63295	#N/A	505.175	346.277	664.074	0.939417	4.08993e-14	1.56623e-12
AT3G27884	#N/A	547.909	375.689	720.13	0.938719	1.12218e-15	5.12261e-14
AT1G22980	"unknown protein"	77.5983	53.2077	101.989	0.938704	8.997e-06	8.38286e-05
AT1G24130	"transducin family protein / WD-40 repeat family protein"	155.581	106.695	204.467	0.938366	7.61103e-08	1.12903e-06
AT5G57790	"unknown protein"	78.1078	53.6004	102.615	0.936928	2.26144e-06	2.41535e-05
AT1G68725	"AGP19/ATAGP19 (ARABINOGALACTAN-PROTEIN 19)"	216.636	148.721	284.551	0.936077	9.75479e-08	1.41761e-06
AT5G65990	#N/A	171.027	117.456	224.597	0.935211	8.53115e-09	1.52001e-07
AT2G21188	#N/A	53.8089	36.9598	70.658	0.934895	1.74582e-05	0.000150443
AT2G29720	"CTF2B; monooxygenase"	207.192	142.316	272.068	0.93487	1.79308e-11	4.89505e-10
AT5G46040	#N/A	153.999	105.813	202.184	0.934143	1.05114e-09	2.21739e-08
AT3G01990	"ACR6 (ACT Domain Repeat 6)"	164.979	113.376	216.582	0.933799	7.17257e-09	1.29452e-07
AT2G37750	"unknown protein"	3631.8	2497.89	4765.71	0.931982	9.9973e-13	3.23163e-11
AT5G39850	"40S ribosomal protein S9 (RPS9C)"	821.992	565.534	1078.45	0.931276	5.15785e-19	3.32904e-17
AT3G16400	"ATMLP-470 (MYROSINASE-BINDING PROTEIN-LIKE PROTEIN-470)"	52474.2	36103.3	68845.1	0.931223	8.26589e-09	1.47545e-07
AT5G16600	"MYB43 (myb domain protein 43); DNA binding / transcription factor"	539.516	371.272	707.76	0.930784	1.0498e-16	5.32881e-15
AT1G34315	"unknown protein"	227.44	156.818	298.062	0.926521	1.6015e-10	3.85864e-09
AT1G22370	"UDP-glucoronosyl/UDP-glucosyl transferase family protein"	41.4461	28.5868	54.3054	0.925749	0.000270362	0.00162953
AT2G25735	"unknown protein"	108.68	74.9669	142.393	0.925554	1.53685e-06	1.69916e-05
AT4G13290	"CYP71A19 (cytochrome P450, family 71, subfamily A, polypeptide 19); oxygen binding"	1839.93	1269.38	2410.48	0.925192	3.60137e-16	1.72477e-14
AT3G16900	"unknown protein"	158.4	109.327	207.474	0.924283	3.45213e-08	5.47955e-07
AT5G18930	"BUD2/SAMDC4 (BUSHY AND DWARF 2); adenosylmethionine decarboxylase"	113.186	78.1498	148.223	0.923456	7.31802e-08	1.09138e-06
AT1G30720	"FAD-binding domain-containing protein"	4728.5	3265.38	6191.62	0.923066	1.01553e-13	3.75611e-12
AT1G60000	"29 kDa ribonucleoprotein, chloroplast, putative / RNA-binding protein cp29, putative"	134.352	92.8023	175.901	0.922531	2.60758e-06	2.75037e-05
AT1G30760	"FAD-binding domain-containing protein"	530.309	366.455	694.163	0.921638	7.10596e-17	3.71339e-15
AT5G13490	"AAC2 (ADP/ATP CARRIER 2); ATP:ADP antiporter/ binding"	2465.66	1706.48	3224.84	0.918206	6.28023e-18	3.6761e-16
AT5G50260	"cysteine proteinase, putative"	72.5554	50.2168	94.894	0.918147	0.000182004	0.00116342
AT3G26180	"CYP71B20 (cytochrome P450, family 71, subfamily B, polypeptide 20); oxygen binding"	31.7867	22.0014	41.572	0.918016	0.000382593	0.00218759
AT2G17500	#N/A	13400.6	9283.24	17518	0.916134	2.5985e-10	6.05138e-09
AT4G34060	"DML3 (DEMETER-LIKE PROTEIN 3)"	39.9063	27.6537	52.1589	0.91544	0.000153082	0.000998307
AT1G44130	"nucellin protein, putative"	70.5717	48.9388	92.2046	0.913861	0.000266349	0.00160932
AT1G26560	"glycosyl hydrolase family 1 protein"	52.3557	36.3211	68.3903	0.912985	3.29532e-05	0.000262817
AT1G02220	"ANAC003 (Arabidopsis NAC domain containing protein 3); transcription factor"	3141.29	2179.31	4103.27	0.912902	1.49991e-11	4.14697e-10
AT5G61290	#N/A	155.263	107.747	202.779	0.912261	6.12162e-07	7.43443e-06
AT3G51510	"unknown protein"	62.7894	43.5767	82.0022	0.912106	1.03065e-05	9.45389e-05
AT4G32480	"unknown protein"	652.787	453.108	852.466	0.911788	1.11291e-16	5.6345e-15
AT5G05320	"monooxygenase, putative (MO3)"	335.317	232.768	437.867	0.911598	3.82778e-13	1.32289e-11
AT3G22570	"protease inhibitor/seed storage/lipid transfer protein (LTP) family protein"	1053.23	731.672	1374.78	0.909935	4.13272e-11	1.08273e-09
AT3G50800	"unknown protein"	71.8763	49.9359	93.8167	0.909769	1.75963e-05	0.000151429
AT1G65230	#N/A	44.9334	31.2197	58.6472	0.909605	6.27221e-05	0.000461525
AT5G57190	"phosphatidylserine decarboxylase, putative"	158.5	110.174	206.825	0.908627	5.30611e-09	9.85954e-08
AT5G18240	#N/A	123.926	86.1984	161.653	0.907168	7.75082e-08	1.14802e-06
AT1G78780	#N/A	893.049	621.304	1164.79	0.906704	8.28627e-18	4.80702e-16
AT1G58340	"ZF14; transporter"	310.602	216.301	404.904	0.904538	2.91455e-12	8.97478e-11
AT1G67365	#N/A	130.672	91.0022	170.342	0.904462	3.78719e-08	5.97619e-07
AT4G03940	#N/A	75.9826	52.9277	99.0375	0.903952	3.47515e-06	3.56701e-05
AT2G33240	"XID (Myosin-like protein XID); motor/ protein binding"	117.095	81.5674	152.624	0.903913	6.84066e-07	8.25113e-06
AT3G24400	pseudogene	122.107	85.0807	159.134	0.903336	2.27676e-05	0.000189248
AT3G07520	"ATGLR1.4 (Arabidopsis thaliana glutamate receptor 1.4)"	176.068	122.688	229.449	0.90318	3.83233e-09	7.30203e-08
AT1G64770	"unknown protein"	28.6453	19.9721	37.3185	0.901903	0.000807119	0.00413792
AT1G77090	"thylakoid lumenal 29.8 kDa protein"	36.7347	25.6231	47.8463	0.900964	0.000278419	0.00166983
AT3G49130	"RNA binding"	58.67	40.93	76.41	0.900602	2.07743e-05	0.000174841
AT4G39110	"protein kinase family protein"	37.1435	25.9146	48.3725	0.90042	0.000398721	0.0022685
AT3G59120	#N/A	150.412	104.95	195.873	0.900223	8.64138e-08	1.27123e-06
AT4G37895	#N/A	35.3418	24.6698	46.0138	0.899318	0.000260418	0.00157838
AT2G39200	"MLO12 (MILDEW RESISTANCE LOCUS O 12); calmodulin binding"	2503.55	1747.61	3259.5	0.899265	6.68675e-12	1.95703e-10
AT3G23250	"AtMYB15/AtY19/MYB15 (myb domain protein 15); DNA binding"	68.6261	47.9183	89.334	0.898633	6.61911e-05	0.000482628
AT4G02005	#N/A	222.192	155.146	289.238	0.89863	1.457e-09	2.99261e-08
AT1G77525	"unknown protein"	27.6526	19.3111	35.994	0.898326	0.00101299	0.00499121
AT1G52410	"TSA1 (TSK-ASSOCIATING PROTEIN 1)"	332.962	232.613	433.311	0.897472	1.01044e-05	9.29031e-05
AT4G11211	"unknown protein"	458.939	320.775	597.103	0.896418	1.94933e-13	7.02334e-12
AT5G38344	"transmembrane receptor"	123.241	86.1966	160.285	0.894935	4.12901e-06	4.18309e-05
AT5G64905	"PROPEP3 (Elicitor peptide 3 precursor)"	240.71	168.448	312.971	0.893727	3.24822e-05	0.000259485
AT4G04810	"methionine sulfoxide reductase domain-containing protein / SeIR domain-containing protein"	498.003	348.668	647.338	0.892664	5.76368e-15	2.44762e-13
AT1G79760	"DTA4 (DOWNSTREAM TARGET OF AGL15-4)"	408.413	286.03	530.797	0.891992	1.89681e-14	7.54543e-13
AT2G31945	"unknown protein"	224.208	157.095	291.321	0.89097	4.14713e-10	9.37771e-09
AT1G30935	pseudogene	95.0005	66.6098	123.391	0.889434	1.92897e-06	2.09118e-05
AT1G53560	"unknown protein"	337.109	236.44	437.778	0.888727	1.03336e-10	2.58234e-09
AT1G64560	#N/A	29.9447	21.004	38.8855	0.888571	0.000959896	0.00478402
AT2G41312	#N/A	96.7006	67.8447	125.557	0.888029	4.2172e-06	4.25915e-05
AT1G76080	"ATCDSP32/CDSP32 (CHLOROPLASTIC DROUGHT-INDUCED STRESS PROTEIN OF 32 KD); thiol-disulfide exchange intermediate"	347.352	243.726	450.979	0.887802	6.59737e-12	1.93377e-10
AT3G26650	"GAPA (GLYCERALDEHYDE 3-PHOSPHATE DEHYDROGENASE A SUBUNIT); glyceraldehyde-3-phosphate dehydrogenase"	421.625	295.905	547.344	0.887313	1.409e-14	5.70983e-13
AT1G22990	"heavy-metal-associated domain-containing protein / copper chaperone (CCH)-related"	104.264	73.1919	135.337	0.886797	3.458e-07	4.46676e-06
AT1G63560	"unknown protein"	166.599	116.981	216.217	0.8862	1.28886e-06	1.45554e-05
AT1G35180	"unknown protein"	31.7309	22.2829	41.1789	0.885967	0.00207642	0.00912661
AT3G48690	#N/A	1898.39	1333.21	2463.58	0.885851	2.47906e-17	1.36502e-15
AT5G23060	"unknown protein"	81.8453	57.5185	106.172	0.884306	8.93459e-06	8.33377e-05
AT1G32520	"unknown protein"	50.131	35.233	65.0291	0.88416	0.000129548	0.000862417
AT1G59620	"CW9; ATP binding"	28.429	19.9818	36.8762	0.884005	0.0014108	0.00661995
AT2G46600	#N/A	2027.7	1426.33	2629.08	0.882244	3.77342e-12	1.14745e-10
AT2G18690	"unknown protein"	1377.85	969.39	1786.32	0.881838	4.0714e-07	5.14321e-06
AT3G01420	"ALPHA-DOX1 (ALPHA-DIOXYGENASE 1)"	104840	73772.9	135908	0.881463	3.83196e-06	3.9147e-05
AT2G31902	#N/A	141.979	99.913	184.045	0.881313	7.63077e-07	9.1251e-06
AT2G34220	"MEE20 (maternal effect embryo arrest 20)"	36.3607	25.5897	47.1318	0.881138	0.000297401	0.00176574
AT3G14780	"unknown protein"	408.177	287.318	529.036	0.880716	1.08144e-13	3.99232e-12
AT3G01175	"unknown protein"	392.375	276.223	508.526	0.880486	1.36339e-11	3.78563e-10
AT2G01990	"unknown protein"	218.489	153.844	283.133	0.880017	2.19201e-10	5.16635e-09
AT5G20450	motor	163.372	115.044	211.701	0.879848	1.80642e-08	3.03802e-07
AT4G01533	#N/A	52.3086	36.8374	67.7799	0.879685	0.00184789	0.00829213
AT5G26270	"unknown protein"	459.729	323.932	595.526	0.878473	2.51739e-11	6.77747e-10
AT1G55020	"LOX1 (Lipoxygenase 1); lipoxygenase"	7971.12	5619.22	10323	0.877423	4.95564e-10	1.10648e-08
AT5G41740	"disease resistance protein (TIR-NBS-LRR class), putative"	179.29	126.406	232.173	0.877137	1.6896e-07	2.32583e-06
AT1G42350	#N/A	351.581	247.893	455.269	0.877003	5.42477e-11	1.40052e-09
AT1G63520	"unknown protein"	112.673	79.4516	145.895	0.87678	1.68658e-06	1.84483e-05
AT1G72800	nuM1-related	135.97	95.9114	176.028	0.876031	5.87303e-08	8.92957e-07
AT1G03990	"alcohol oxidase-related"	157.621	111.286	203.957	0.873993	1.36552e-07	1.92456e-06
AT1G54160	#N/A	37.2504	26.3075	48.1933	0.873356	0.000294123	0.00175055
AT3G23170	"unknown protein"	192.918	136.295	249.541	0.872541	5.57276e-09	1.03255e-07
AT1G11175	#N/A	371.644	262.653	480.635	0.871784	2.19811e-13	7.876e-12
AT4G26380	#N/A	45.1601	31.9162	58.4041	0.87178	0.000151677	0.000990117
AT3G44720	"prephenate dehydratase family protein"	2144.56	1516.15	2772.96	0.871017	1.26714e-13	4.62529e-12
AT4G31240	"electron carrier"	533.336	377.111	689.561	0.870687	7.40948e-13	2.45205e-11
AT4G15230	"ATPDR2/PDR2 (PLEIOTROPIC DRUG RESISTANCE 2); ATPase, coupled to transmembrane movement of substances"	2669.2	1888.03	3450.36	0.869862	7.14463e-13	2.3765e-11
AT5G11210	"ATGLR2.5 (Arabidopsis thaliana glutamate receptor 2.5)"	398.131	281.663	514.598	0.869475	1.92724e-08	3.23008e-07
AT2G25200	"unknown protein"	43.3487	30.6803	56.017	0.868553	0.000186951	0.00119125
AT1G50970	"membrane trafficking VPS53 family protein"	296.785	210.089	383.481	0.868155	1.22258e-11	3.42172e-10
AT1G10480	"ZFP5 (ZINC FINGER PROTEIN 5); nucleic acid binding / transcription factor/ zinc ion binding"	443.785	314.344	573.225	0.866755	7.50027e-10	1.61363e-08
AT3G02380	"COL2 (CONSTANS-LIKE 2); transcription factor/ zinc ion binding"	140	99.183	180.817	0.866363	1.94384e-07	2.63853e-06
AT4G22780	"ACR7 (ACT Domain Repeat 7)"	433.219	306.961	559.476	0.866022	2.30942e-11	6.22616e-10
AT1G02920	"ATGSTF7 (GLUTATHIONE S-TRANSFERASE 11); glutathione transferase"	22244.7	15763.5	28726	0.865771	5.56561e-06	5.45973e-05
AT5G39580	peroxidase	786.772	557.782	1015.76	0.864791	3.3184e-05	0.000264441
AT1G56280	"ATDI19 (Arabidopsis thaliana drought-induced 19)"	16409	11633.1	21184.8	0.864789	2.30892e-11	6.22616e-10
AT3G63380	"calcium-transporting ATPase, plasma membrane-type, putative / Ca(2+)-ATPase, putative (ACA12)"	4963.02	3518.71	6407.32	0.864673	2.3523e-09	4.65021e-08
AT5G65280	"lanthionine synthetase C-like family protein"	438.334	310.809	565.859	0.864414	1.70453e-11	4.67295e-10
AT5G42930	"triacylglycerol lipase"	255.002	180.869	329.134	0.863735	7.83272e-09	1.40456e-07
AT4G37390	"YDK1 (AUXIN UPREGULATED1, YADOKARI 1); indole-3-acetic acid amido synthetase"	2231.35	1583.26	2879.44	0.862887	6.80361e-08	1.02248e-06
AT5G51920	"unknown protein"	135.517	96.2048	174.829	0.861761	1.22646e-06	1.39314e-05
AT1G10220	"unknown protein"	61.9369	43.9806	79.8932	0.861207	6.29741e-05	0.000463204
AT2G46760	"FAD-binding domain-containing protein"	206.608	146.763	266.452	0.860385	1.09431e-06	1.26055e-05
AT5G26960	"kelch repeat-containing F-box family protein"	342.901	243.66	442.142	0.859641	4.8151e-10	1.07757e-08
AT3G20710	"F-box protein-related"	44.8293	31.869	57.7895	0.858655	0.000573389	0.00310028
AT2G43390	"unknown protein"	142.718	101.465	183.97	0.858492	3.3474e-06	3.4486e-05
AT5G23050	"acyl-activating enzyme 17 (AAE17)"	2075.42	1476.01	2674.84	0.857755	2.61355e-16	1.27998e-14
AT4G13880	"leucine-rich repeat family protein"	112.813	80.2329	145.393	0.857694	4.71613e-06	4.71177e-05
AT5G02760	#N/A	22.8625	16.2613	29.4638	0.8575	0.00379293	0.0149811
AT1G28570	"GDSL-motif lipase, putative"	273.101	194.291	351.912	0.856992	1.40884e-10	3.43573e-09
AT3G48770	"ATP binding / DNA binding"	36.928	26.2747	47.5813	0.856723	0.000400398	0.00227737
AT3G22800	"leucine-rich repeat family protein / extensin family protein"	2501.38	1780.29	3222.46	0.856049	9.13621e-12	2.62252e-10
AT5G48920	"hydroxyproline-rich glycoprotein family protein"	812.919	578.771	1047.07	0.85529	3.55887e-13	1.24096e-11
AT4G14370	"disease resistance protein (TIR-NBS-LRR class), putative"	579.911	412.979	746.844	0.854739	2.19767e-10	5.16731e-09
AT1G56440	"serine/threonine protein phosphatase-related"	497.771	354.501	641.041	0.854628	2.15896e-14	8.53598e-13
AT4G37370	"CYP81D8 (cytochrome P450, family 81, subfamily D, polypeptide 8); oxygen binding"	348.617	248.525	448.709	0.852386	1.27815e-06	1.44511e-05
AT3G16140	#N/A	96.1682	68.5616	123.775	0.852244	5.52655e-06	5.42414e-05
AT3G01970	"WRKY45 (WRKY DNA-binding protein 45); transcription factor"	382.587	272.933	492.241	0.850816	3.07249e-07	4.0167e-06
AT5G63130	"octicosapeptide/Phox/Bem1p (PB1) domain-containing protein"	160.969	114.84	207.097	0.850676	2.02981e-07	2.74187e-06
AT2G24600	"ankyrin repeat family protein"	30.8676	22.023	39.7122	0.850573	0.00121193	0.00581848
AT1G34510	"peroxidase, putative"	87.1132	62.1529	112.074	0.850552	0.000762212	0.00393877
AT4G13330	"unknown protein"	293.775	209.805	377.745	0.848362	6.42719e-11	1.64039e-09
AT2G20960	pEARLI4	2436.93	1740.78	3133.08	0.847847	3.8036e-12	1.15482e-10
AT2G29340	"short-chain dehydrogenase/reductase (SDR) family protein"	612.962	438.013	787.91	0.847056	1.71552e-08	2.90772e-07
AT1G68862	#N/A	78.5735	56.1478	100.999	0.847042	0.000101157	0.000696242
AT2G46310	"CRF5 (CYTOKININ RESPONSE FACTOR 5); DNA binding / transcription factor"	207.131	148.088	266.175	0.845922	4.98839e-09	9.28689e-08
AT1G55910	"ZIP11 (ZINC TRANSPORTER 11 PRECURSOR); cation transporter"	302.928	216.587	389.269	0.845822	1.27818e-09	2.64482e-08
AT1G58170	"disease resistance-responsive protein-related / dirigent protein-related"	218.508	156.26	280.757	0.845376	5.48422e-09	1.01808e-07
AT1G09140	"ATSRP30.1 (ARABIDOPSIS THALIANA SERINE/ARGININE PROTEIN 30.1); RNA binding"	2549.03	1823.13	3274.93	0.845045	9.26327e-16	4.29904e-14
AT1G10960	"ATFD1 (FERREDOXIN 1); electron carrier/ iron ion binding"	644.495	460.97	828.02	0.844992	9.75147e-15	4.05278e-13
AT3G15510	"ATNAC2 (Arabidopsis thaliana NAC domain containing protein 2); transcription factor"	182.466	130.516	234.415	0.844836	7.13511e-09	1.28895e-07
AT4G25700	"BETA-OHASE 1 (BETA-HYDROXYLASE 1)"	321.541	230.012	413.07	0.844676	1.78505e-10	4.25878e-09
AT1G49000	"unknown protein"	240.52	172.095	308.945	0.84414	1.90343e-05	0.000161905
AT1G77530	"O-methyltransferase family 2 protein"	2700.18	1932.23	3468.14	0.843898	4.37366e-14	1.6716e-12
AT1G16140	pseudogene	420.915	301.266	540.564	0.843428	1.37745e-07	1.93997e-06
AT3G28620	"zinc finger (C3HC4-type RING finger) family protein"	26.4849	18.9615	34.0084	0.842822	0.0033391	0.0135475
AT1G33340	"epsin N-terminal homology (ENTH) domain-containing protein / clathrin assembly protein-related"	135.937	97.3695	174.504	0.841721	1.74426e-07	2.3963e-06
AT1G58420	"unknown protein"	27.8989	19.984	35.8139	0.841672	0.00540144	0.0199706
AT1G10360	"ATGSTU18 (GLUTATHIONE S-TRANSFERASE 29); glutathione transferase"	260.379	186.597	334.162	0.840624	1.44579e-10	3.51827e-09
AT1G67810	"Fe-S metabolism associated domain-containing protein"	979.666	702.141	1257.19	0.840372	8.22381e-10	1.75381e-08
AT5G04370	"S-adenosyl-L-methionine:carboxyl methyltransferase family protein"	240.815	172.645	308.985	0.839725	4.43067e-08	6.88149e-07
AT2G18969	#N/A	75.6559	54.2409	97.071	0.83966	1.45013e-05	0.000127554
AT5G58770	#N/A	233.874	167.685	300.063	0.839507	5.97034e-09	1.09683e-07
AT5G60100	"APRR3 (PSEUDO-RESPONSE REGULATOR 3); transcription regulator"	868.928	623.152	1114.7	0.839006	8.90087e-16	4.15061e-14
AT1G05575	"unknown protein"	198.452	142.334	254.57	0.838788	1.30928e-06	1.47518e-05
AT1G02310	#N/A	332.175	238.247	426.104	0.838748	6.04269e-09	1.10908e-07
AT1G09610	#N/A	83.5938	59.971	107.217	0.838194	2.86833e-05	0.000231706
AT4G21550	"transcriptional factor B3 family protein"	126.179	90.5261	161.832	0.838093	5.79963e-06	5.65798e-05
AT5G49290	"leucine-rich repeat family protein"	142.327	102.138	182.516	0.8375	1.66628e-07	2.30186e-06
AT5G25620	"YUC6 (YUCCA6); monooxygenase"	562.684	403.8	721.568	0.837495	3.52702e-13	1.23206e-11
AT2G23060	"GCN5-related N-acetyltransferase (GNAT) family protein"	60.7805	43.6218	77.9391	0.837298	9.25151e-05	0.000643348
AT1G04570	"integral membrane transporter family protein"	44.4219	31.8828	56.9611	0.837199	0.000250173	0.00153104
AT3G02040	#N/A	604.822	434.325	775.319	0.836015	1.64219e-14	6.58632e-13
AT5G01670	"aldose reductase, putative"	263.106	188.981	337.231	0.835498	2.73793e-09	5.34211e-08
AT3G02370	"unknown protein"	80.763	58.0198	103.506	0.835098	8.70204e-05	0.000609925
AT5G26170	"WRKY50 (WRKY DNA-binding protein 50); transcription factor"	35.1427	25.254	45.0314	0.834422	0.000884393	0.00445273
AT5G22240	"ATOFP10/OFP10 (Arabidopsis thaliana ovate family protein 10)"	31.2708	22.4747	40.0669	0.834108	0.00479734	0.0181467
AT1G15190	"unknown protein"	58.7755	42.2539	75.2971	0.83351	5.83635e-05	0.00043338
AT1G13090	"CYP71B28 (cytochrome P450, family 71, subfamily B, polypeptide 28); oxygen binding"	686.22	493.356	879.084	0.833372	2.68567e-14	1.04655e-12
AT1G16370	transporter-related	508.057	365.311	650.802	0.833094	2.90903e-09	5.64208e-08
AT1G18870	#N/A	1379.63	992.023	1767.24	0.833057	5.04671e-09	9.38649e-08
AT1G66700	"S-adenosyl-L-methionine:carboxyl methyltransferase family protein"	1026.79	738.474	1315.11	0.832561	7.67636e-07	9.16275e-06
AT1G74590	"ATGSTU10 (Arabidopsis thaliana Glutathione S-transferase (class tau) 10); glutathione transferase"	1843.92	1326.57	2361.26	0.831849	6.3588e-10	1.38797e-08
AT5G06720	"peroxidase, putative"	50.2833	36.1785	64.3881	0.831663	0.000844223	0.00428978
AT5G53730	"harpin-induced family protein / HIN1 family protein / harpin-responsive family protein"	55.3326	39.8882	70.7771	0.827321	9.1997e-05	0.000640202
AT1G67740	"PSBY (photosystem II BY)"	191.356	137.969	244.742	0.826916	6.92647e-08	1.03775e-06
AT2G42060	#N/A	1666.82	1201.82	2131.81	0.826858	7.01358e-10	1.51581e-08
AT3G63390	"unknown protein"	438.194	315.991	560.397	0.826564	1.89566e-11	5.16065e-10
AT4G12170	"thioredoxin family protein"	51.9831	37.5003	66.466	0.825713	0.000525614	0.00288031
AT4G36410	"UBC17 (UBIQUITIN-CONJUGATING ENZYME 17); ubiquitin-protein ligase"	409.098	295.313	522.882	0.824243	1.54863e-10	3.74981e-09
AT4G39940	"AKN2 (APS-KINASE 2); ATP binding / kinase/ transferase, transferring phosphorus-containing groups"	2940.41	2123.78	3757.05	0.822967	1.22832e-10	3.02686e-09
AT4G00880	"auxin-responsive family protein"	2012.78	1453.78	2571.78	0.822961	3.81141e-15	1.6583e-13
AT5G42650	"AOS (ALLENE OXIDE SYNTHASE); hydro-lyase/ oxygen binding"	669.748	483.76	855.735	0.822872	6.31274e-13	2.12152e-11
AT1G02030	"zinc finger (C2H2 type) family protein"	40.9706	29.5939	52.3473	0.822818	0.000432623	0.00243508
AT2G35980	"YLS9 (YELLOW-LEAF-SPECIFIC GENE 9)"	491.368	354.967	627.769	0.822547	3.90845e-06	3.98658e-05
AT1G18300	"ATNUDT4 (Arabidopsis thaliana Nudix hydrolase homolog 4); hydrolase"	212.482	153.515	271.45	0.822311	4.10195e-09	7.76264e-08
AT2G39400	"hydrolase, alpha/beta fold family protein"	333.702	241.125	426.28	0.822022	9.32393e-07	1.09154e-05
AT4G23493	"unknown protein"	235.921	170.472	301.37	0.822	3.59571e-09	6.87807e-08
AT5G38350	"disease resistance protein (NBS-LRR class), putative"	444.266	321.162	567.371	0.820992	3.81885e-10	8.66554e-09
AT3G15518	#N/A	137.672	99.5474	175.796	0.82045	4.90816e-06	4.87862e-05
AT1G73330	"ATDR4 (Arabidopsis thaliana drought-repressed 4)"	78479.8	56771.8	100188	0.81946	1.96971e-07	2.66994e-06
AT3G45330	"lectin protein kinase family protein"	431.23	311.953	550.507	0.819433	1.89409e-09	3.81795e-08
AT4G19810	"glycosyl hydrolase family 18 protein"	2706.21	1958.38	3454.04	0.818626	5.35965e-08	8.21307e-07
AT3G57380	"unknown protein"	915.578	662.647	1168.51	0.818356	2.28856e-08	3.76127e-07
AT5G48400	"ATGLR1.2 (Arabidopsis thaliana glutamate receptor 1.2)"	495.73	358.795	632.666	0.818285	1.39574e-07	1.9629e-06
AT5G01550	"lectin protein kinase, putative"	555.989	402.526	709.453	0.817627	5.58925e-09	1.03462e-07
AT1G57630	"disease resistance protein (TIR class), putative"	69.9959	50.6758	89.316	0.817621	0.00188476	0.00843149
AT4G11990	"unknown protein"	64.3085	46.5702	82.0467	0.817038	0.000107874	0.000737781
AT3G53980	"protease inhibitor/seed storage/lipid transfer protein (LTP) family protein"	2300.38	1666.26	2934.49	0.816499	2.36516e-13	8.42808e-12
AT3G13950	"unknown protein"	273.507	198.181	348.833	0.815716	8.26024e-07	9.77587e-06
AT4G37410	#N/A	15284.8	11075.8	19493.8	0.815606	3.65381e-09	6.97551e-08
AT2G38170	"CAX1 (CATION EXCHANGER 1); calcium:hydrogen antiporter"	1314.76	952.895	1676.62	0.815162	3.62287e-13	1.25877e-11
AT2G36950	"heavy-metal-associated domain-containing protein"	1561.56	1131.89	1991.23	0.814931	1.62444e-15	7.29576e-14
AT1G14185	"glucose-methanol-choline (GMC) oxidoreductase family protein"	780.956	566.075	995.836	0.814916	7.31762e-13	2.42577e-11
AT1G36622	"unknown protein"	457.963	331.999	583.928	0.814612	1.80199e-09	3.64739e-08
AT3G21720	"isocitrate lyase, putative"	97.0182	70.3339	123.703	0.814583	3.50006e-05	0.000276992
AT1G29290	"unknown protein"	105.427	76.4688	134.385	0.813434	1.76399e-05	0.00015167
AT4G28150	"unknown protein"	122.452	88.826	156.078	0.813211	1.42362e-06	1.58566e-05
AT3G16530	"legume lectin family protein"	1432.65	1039.59	1825.71	0.812444	1.53069e-06	1.69381e-05
AT4G33050	"EDA39 (embryo sac development arrest 39); calmodulin binding"	1569.54	1139.23	1999.84	0.811824	1.10061e-07	1.58559e-06
AT5G08380	"ATAGAL1 (ARABIDOPSIS THALIANA ALPHA-GALACTOSIDASE 1); alpha-galactosidase"	488.486	354.69	622.282	0.81101	1.0359e-12	3.34302e-11
AT5G19500	#N/A	32.4551	23.573	41.3372	0.810305	0.00445921	0.017077
AT5G02170	"amino acid transporter family protein"	378.842	275.205	482.48	0.809965	5.92525e-12	1.74728e-10
AT4G04410	#N/A	61.955	45.012	78.898	0.809678	0.000130017	0.000864354
AT3G47540	"chitinase, putative"	405.996	295.075	516.917	0.80885	1.75336e-10	4.19344e-09
AT1G11070	#N/A	75.5845	54.9912	96.1778	0.806503	8.82563e-05	0.000617477
AT2G21320	"zinc finger (B-box type) family protein"	55.8669	40.6472	71.0866	0.806423	0.000632313	0.00336291
AT5G25120	"CYP71B11 (cytochrome P450, family 71, subfamily B, polypeptide 11); oxygen binding"	251.893	183.28	320.506	0.806304	1.02503e-07	1.48439e-06
AT2G23770	#N/A	1342.53	976.845	1708.22	0.80629	7.41052e-09	1.33376e-07
AT5G02180	"amino acid transporter family protein"	90.9261	66.1613	115.691	0.806216	2.22439e-05	0.000185211
AT4G17440	"unknown protein"	95.0407	69.1556	120.926	0.806204	7.46039e-06	7.10743e-05
AT4G17250	"unknown protein"	181.325	131.956	230.694	0.80593	5.22877e-08	8.03145e-07
AT5G56600	"PFN3/PRF3 (PROFILIN 3); actin binding"	248.16	180.62	315.7	0.8056	1.12191e-09	2.35142e-08
AT4G19840	"ATPP2-A1 (Arabidopsis thaliana phloem protein 2-A1)"	865.835	630.318	1101.35	0.805124	4.21625e-13	1.44944e-11
AT4G10530	"subtilase family protein"	45.6057	33.2078	58.0037	0.804623	0.00424938	0.0164148
AT5G14370	"unknown protein"	211.937	154.327	269.548	0.804552	4.26322e-09	8.03663e-08
AT3G52530	#N/A	27.3193	19.8945	34.7441	0.804397	0.00363839	0.0144767
AT5G07800	"flavin-containing monooxygenase family protein / FMO family protein"	224.623	163.58	285.666	0.804329	3.92321e-07	4.97212e-06
AT1G70880	"Bet v I allergen family protein"	3221.43	2346.47	4096.39	0.803864	1.32218e-10	3.24175e-09
AT2G17220	"protein kinase, putative"	1418.36	1033.13	1803.59	0.803853	1.98198e-10	4.70557e-09
AT5G28430	#N/A	68.1211	49.6196	86.6225	0.803831	7.19089e-05	0.000518361
AT2G36430	"unknown protein"	443.926	323.374	564.479	0.803719	5.36262e-11	1.38632e-09
AT3G06433	pseudogene	603.81	439.898	767.723	0.803416	7.21312e-12	2.09848e-10
AT3G48850	"mitochondrial phosphate transporter, putative"	332.832	242.591	423.074	0.802386	9.58796e-05	0.000663424
AT4G08160	"glycosyl hydrolase family 10 protein / carbohydrate-binding domain-containing protein"	1366.41	996.005	1736.81	0.802212	5.07387e-10	1.13158e-08
AT1G03220	"extracellular dermal glycoprotein, putative / EDGP, putative"	43869.9	31989.1	55750.6	0.801409	7.81811e-07	9.30345e-06
AT3G52535	#N/A	63.0072	45.9445	80.0698	0.801366	0.00051751	0.0028455
AT2G25460	"unknown protein"	186.301	135.879	236.723	0.800882	1.96343e-07	2.66326e-06
AT1G32100	"pinoresinol-lariciresinol reductase, putative"	1758.2	1282.98	2233.43	0.799761	2.11275e-10	4.99778e-09
AT1G66500	"zinc finger (C2H2-type) family protein"	246.84	180.187	313.493	0.798942	5.91409e-09	1.08958e-07
AT3G18773	"zinc finger (C3HC4-type RING finger) family protein"	199.556	145.683	253.429	0.798746	8.25709e-07	9.77587e-06
AT5G02790	"In2-1 protein, putative"	1580.81	1154.46	2007.16	0.797944	7.72145e-13	2.54234e-11
AT1G75060	"unknown protein"	205.47	150.144	260.796	0.796576	2.45959e-08	4.02539e-07
AT3G25830	#N/A	56.0843	41.0299	71.1387	0.793958	0.000263514	0.00159466
AT1G65850	"disease resistance protein (TIR-NBS-LRR class), putative"	170.84	124.991	216.689	0.793803	7.036e-06	6.72943e-05
AT5G59590	"UDP-glucoronosyl/UDP-glucosyl transferase family protein"	85.5329	62.584	108.482	0.793585	2.6005e-05	0.00021271
AT1G69440	"AGO7 (ARGONAUTE7)"	358.628	262.41	454.847	0.79356	4.93153e-10	1.10235e-08
AT1G11190	"BFN1 (BIFUNCTIONAL NUCLEASE I); nucleic acid binding"	384.576	281.433	487.72	0.793262	5.7118e-10	1.26087e-08
AT2G30570	"photosystem II reaction center W (PsbW) protein-related"	242.488	177.487	307.489	0.792822	3.48527e-09	6.67337e-08
AT1G01900	"subtilase family protein"	201.251	147.305	255.196	0.792799	1.10582e-05	0.000100347
AT3G56960	"phosphatidylinositol-4-phosphate 5-kinase family protein"	248.057	181.627	314.488	0.792028	4.92084e-08	7.58837e-07
AT2G22790	"unknown protein"	169.834	124.364	215.303	0.791798	1.94087e-07	2.63633e-06
AT3G56080	"dehydration-responsive protein-related"	420.745	308.155	533.336	0.791387	3.22906e-08	5.14222e-07
AT1G64370	"unknown protein"	5111.88	3744.01	6479.75	0.791354	1.47406e-12	4.64173e-11
AT1G74070	"peptidyl-prolyl cis-trans isomerase cyclophilin-type family protein"	72.1125	52.8169	91.4082	0.791325	0.000117741	0.000797983
AT1G80440	"kelch repeat-containing F-box family protein"	694.698	508.877	880.519	0.791036	1.27887e-12	4.07315e-11
AT3G08490	"unknown protein"	132.29	96.9103	167.67	0.790905	5.26159e-06	5.19437e-05
AT2G39700	"ATEXPA4 (ARABIDOPSIS THALIANA EXPANSIN A4)"	9894.83	7248.71	12541	0.79085	7.32413e-10	1.57922e-08
AT1G20823	"zinc finger (C3HC4-type RING finger) family protein"	444.201	325.479	562.924	0.790376	1.55597e-10	3.75993e-09
AT1G55310	"SR33 (SC35-like splicing factor 33); RNA binding"	1786.3	1308.91	2263.68	0.790302	1.11526e-14	4.58621e-13
AT1G05450	#N/A	100.437	73.5967	127.278	0.790268	0.00178623	0.00807867
AT5G44700	"EDA23 (embryo sac development arrest 23); ATP binding / protein serine/threonine kinase"	310.073	227.25	392.895	0.78986	5.61796e-07	6.88712e-06
AT2G37340	#N/A	3042.85	2231.46	3854.24	0.788458	3.07527e-13	1.08201e-11
AT1G66880	"serine/threonine protein kinase family protein"	1237.71	907.92	1567.49	0.787823	2.94262e-10	6.80397e-09
AT1G69526	"UbiE/COQ5 methyltransferase family protein"	464.419	340.72	588.117	0.787518	4.21866e-07	5.30517e-06
AT4G13710	"pectate lyase family protein"	429.285	315.08	543.49	0.786534	3.258e-11	8.605e-10
AT4G32670	#N/A	539.844	396.475	683.213	0.785105	1.16778e-12	3.76239e-11
AT3G18660	"PGSIP1 (PLANT GLYCOGENIN-LIKE STARCH INITIATION PROTEIN 1); transferase, transferring glycosyl groups"	305.006	224.079	385.933	0.784345	4.07703e-07	5.14698e-06
AT2G28570	"unknown protein"	993.219	729.836	1256.6	0.783882	5.15895e-12	1.53524e-10
AT1G48390	"syntaxin-related family protein"	54.5504	40.0907	69.01	0.783537	0.000502698	0.00277974
AT2G48140	"EDA4 (embryo sac development arrest 4); lipid binding"	1950.25	1433.37	2467.12	0.783414	3.13169e-09	6.03787e-08
AT3G05937	"unknown protein"	304.544	223.86	385.229	0.78312	1.83398e-09	3.7083e-08
AT4G36515	"unknown protein"	191.905	141.098	242.712	0.782552	4.16964e-07	5.24691e-06
AT1G01670	"U-box domain-containing protein"	91.8879	67.5632	116.213	0.782457	2.00027e-05	0.000168943
AT2G32180	#N/A	30.2856	22.2693	38.3019	0.782356	0.00665445	0.0237189
AT3G55790	"unknown protein"	229.145	168.504	289.786	0.782207	3.46904e-07	4.47805e-06
AT3G62730	"unknown protein"	99.7201	73.3479	126.092	0.781651	7.39292e-05	0.000530765
AT3G05180	#N/A	30.8225	22.674	38.9711	0.781367	0.00255258	0.0108517
AT3G08840	"D-alanine--D-alanine ligase family"	786.104	578.398	993.81	0.780907	1.67748e-13	6.06633e-12
AT1G37150	"holocarboxylase synthetase 2 (HCS2.d)"	45.1538	33.238	57.0695	0.779885	0.000784407	0.00403557
AT3G09220	"LAC7 (laccase 7); copper ion binding / oxidoreductase"	14419.7	10615.1	18224.4	0.779752	1.99453e-07	2.69794e-06
AT3G55900	"F-box family protein"	123.192	90.7187	155.664	0.778968	8.23716e-05	0.000583002
AT3G02493	"DVL12/RTFL19 (ROTUNDIFOLIA LIKE 19)"	73.9985	54.5227	93.4742	0.777711	6.33506e-05	0.000464613
AT5G41410	"BEL1 (BELL 1); DNA binding / transcription factor"	701.016	516.548	885.485	0.777567	6.38296e-10	1.39169e-08
AT2G22980	SCPL13	158.709	116.972	200.447	0.777059	1.34803e-06	1.51297e-05
AT1G23970	"unknown protein"	365.348	269.295	461.402	0.776839	1.23856e-10	3.04824e-09
AT2G33250	"unknown protein"	452.111	333.33	570.893	0.77627	9.63214e-12	2.75697e-10
AT1G18170	"immunophilin / FKBP-type peptidyl-prolyl cis-trans isomerase family protein"	82.9244	61.1387	104.71	0.776243	7.23665e-05	0.000521082
AT4G28390	#N/A	559.413	412.468	706.358	0.776117	8.45992e-11	2.1305e-09
AT4G23420	"short-chain dehydrogenase/reductase (SDR) family protein"	1137.6	838.888	1436.3	0.775811	3.52342e-12	1.07524e-10
AT3G59710	"short-chain dehydrogenase/reductase (SDR) family protein"	60.599	44.6978	76.5002	0.775258	0.00101044	0.00498368
AT5G11540	"FAD-binding domain-containing protein"	434.211	320.399	548.023	0.774367	7.55835e-09	1.35786e-07
AT1G80520	"unknown protein"	166.15	122.632	209.669	0.773779	4.09689e-06	4.15271e-05
AT1G53785	"unknown protein"	641.93	473.995	809.864	0.772806	1.37312e-08	2.36022e-07
AT5G06740	"lectin protein kinase family protein"	1223.22	903.517	1542.92	0.772036	1.13289e-08	1.98047e-07
AT5G56910	"cysteine protease inhibitor"	209.441	154.703	264.178	0.77201	7.16899e-08	1.07079e-06
AT2G20950	"unknown protein"	774.309	572.374	976.245	0.770286	1.72703e-10	4.13553e-09
AT1G71692	"AGL12 (AGAMOUS-LIKE 12); transcription factor"	846.119	625.5	1066.74	0.770123	2.32687e-13	8.30685e-12
AT3G50410	"OBP1 (OBF BINDING PROTEIN 1); DNA binding / transcription factor"	155.594	115.035	196.153	0.769911	2.47579e-06	2.62414e-05
AT4G14740	"unknown protein"	846.495	625.881	1067.11	0.769747	9.8153e-12	2.80117e-10
AT5G18040	"unknown protein"	372.12	275.247	468.994	0.768846	3.00371e-10	6.92879e-09
AT1G51440	"lipase class 3 family protein"	39.6722	29.3469	49.9975	0.768647	0.00698413	0.0246487
AT1G75290	#N/A	114.43	84.6504	144.209	0.768574	1.37758e-05	0.000121888
AT4G04960	"lectin protein kinase, putative"	1464.67	1083.61	1845.73	0.768347	2.18392e-09	4.32611e-08
AT5G38005	#N/A	246.151	182.146	310.157	0.767908	9.24087e-06	8.56913e-05
AT1G53790	"F-box family protein"	252.809	187.124	318.493	0.767268	5.56682e-08	8.48384e-07
AT5G40210	"nodulin MtN21 family protein"	67.9286	50.2929	85.5643	0.766653	0.000363396	0.00209814
AT4G37890	#N/A	355.202	263.188	447.215	0.764874	1.99831e-10	4.73857e-09
AT3G44310	"NIT1 (NITRILASE 1)"	7380.68	5469.34	9292.03	0.764626	2.38049e-09	4.70116e-08
AT1G30700	"FAD-binding domain-containing protein"	9692.37	7183.95	12200.8	0.764126	7.59656e-07	9.09535e-06
AT5G49150	#N/A	47.5746	35.2666	59.8826	0.763836	0.000612532	0.00327468
AT1G72540	"protein kinase, putative"	54.8245	40.6491	68.9999	0.763372	0.000645485	0.00341972
AT4G01935	#N/A	65.4289	48.534	82.3239	0.762316	0.000215616	0.00134835
AT2G41810	"unknown protein"	78.2622	58.0549	98.4694	0.762258	7.21469e-05	0.000519885
AT5G51170	#N/A	245.816	182.403	309.228	0.761545	6.2929e-08	9.54562e-07
AT1G04778	#N/A	28.1979	20.9252	35.4705	0.761377	0.00481634	0.0181974
AT3G21780	#N/A	43.8032	32.5107	55.0958	0.761025	0.00101644	0.00500695
AT5G10300	"hydrolase, alpha/beta fold family protein"	427.428	317.375	537.481	0.760023	3.98149e-11	1.04451e-09
AT5G22020	"strictosidine synthase family protein"	2142.93	1591.3	2694.56	0.759846	1.30239e-12	4.1413e-11
AT3G15353	#N/A	3092.9	2297.25	3888.55	0.759326	2.65056e-11	7.10656e-10
AT1G64610	#N/A	497.291	369.417	625.165	0.758987	9.09109e-09	1.61682e-07
AT1G22350	pseudogene	84.791	62.9975	106.584	0.758629	7.7262e-05	0.000550838
AT5G23240	#N/A	63.6019	47.2648	79.9389	0.758129	0.000207813	0.00130499
AT5G65030	#N/A	71.0476	52.8078	89.2874	0.757706	0.000197415	0.00124895
AT3G59730	"receptor lectin kinase, putative"	113.732	84.5758	142.888	0.756563	5.82376e-05	0.00043261
AT4G29340	"PRF4 (PROFILIN 4); actin binding"	303.921	226.142	381.701	0.755215	2.27754e-06	2.42987e-05
AT1G07620	"unknown protein"	413.178	307.461	518.895	0.755038	4.82373e-06	4.80205e-05
AT4G01110	"unknown protein"	233.958	174.15	293.765	0.754329	2.15771e-07	2.90456e-06
AT1G76780	#N/A	186.371	138.734	234.008	0.754238	1.75665e-06	1.91824e-05
AT4G23340	"oxidoreductase, 2OG-Fe(II) oxygenase family protein"	63.9176	47.6145	80.2207	0.752573	0.000414308	0.00234554
AT1G02300	"cathepsin B-like cysteine protease, putative"	326.528	243.317	409.74	0.75187	1.88062e-09	3.79866e-08
AT3G59930	"unknown protein"	2670.67	1990.35	3350.99	0.75157	4.43305e-06	4.45637e-05
AT1G70505	"unknown protein"	96.4914	71.913	121.07	0.751516	2.41545e-05	0.000199246
AT1G78000	"SULTR1;2 (SULFATE TRANSPORTER 1;2)"	18718.6	13951	23486.1	0.751442	7.59355e-06	7.22369e-05
AT1G69600	"ATHB29/ZFHD1 (ZINC FINGER HOMEODOMAIN 1); DNA binding / transcription factor/ transcriptional activator"	368.13	274.37	461.89	0.751428	1.55943e-09	3.1929e-08
AT2G41610	#N/A	30.3614	22.6294	38.0934	0.751343	0.00497229	0.0186924
AT3G32990	#N/A	66.4069	49.4995	83.3142	0.751148	0.00019882	0.00125661
AT1G73300	"SCPL2 (serine carboxypeptidase-like 2); serine carboxypeptidase"	330.719	246.521	414.917	0.751109	3.3032e-07	4.28668e-06
AT1G05300	"ZIP5 (ZINC TRANSPORTER 5 PRECURSOR); cation transporter"	471.273	351.312	591.234	0.750975	1.03316e-08	1.81753e-07
AT4G01026	#N/A	121.128	90.297	151.959	0.750937	1.43543e-05	0.000126603
AT3G19020	"leucine-rich repeat family protein / extensin family protein"	236.023	175.953	296.093	0.750861	4.54102e-07	5.68853e-06
AT5G42370	"unknown protein"	170.462	127.116	213.807	0.750164	9.84919e-07	1.14821e-05
AT1G70500	"polygalacturonase, putative / pectinase, putative"	298.871	222.9	374.842	0.749885	1.3148e-08	2.26798e-07
AT4G19560	"cyclin-dependent protein kinase"	43.2094	32.2281	54.1907	0.749726	0.00213075	0.00932477
AT5G02640	"unknown protein"	236.878	176.707	297.049	0.749339	2.30361e-08	3.78281e-07
AT1G53980	#N/A	36.4386	27.1837	45.6934	0.749241	0.0027033	0.0113979
AT4G29610	"cytidine deaminase, putative / cytidine aminohydrolase, putative"	48.1967	35.962	60.4315	0.748829	0.00133811	0.00633374
AT1G65845	"unknown protein"	2387.98	1782.7	2993.27	0.747661	2.82495e-11	7.53268e-10
AT2G26560	"PLP2 (PHOSPHOLIPASE A 2A); nutrient reservoir"	1853.31	1383.62	2322.99	0.747533	1.94693e-05	0.00016507
AT5G46295	"unknown protein"	70.2803	52.483	88.0777	0.746925	0.000851473	0.00431761
AT1G02335	"GL22 (GERMIN-LIKE PROTEIN SUBFAMILY 2 MEMBER 2 PRECURSOR.); manganese ion binding / metal ion binding / nutrient reservoir"	1141.37	852.38	1430.35	0.746802	1.32072e-09	2.72417e-08
AT3G44940	"unknown protein"	773.155	577.467	968.843	0.746523	8.00434e-13	2.63104e-11
AT3G21550	"unknown protein"	1188.13	887.433	1488.83	0.746464	3.26947e-10	7.51516e-09
AT3G61060	#N/A	2059.98	1538.79	2581.17	0.746226	1.26245e-12	4.02743e-11
AT1G60505	#N/A	77.9834	58.2538	97.713	0.7462	9.09404e-05	0.00063326
AT3G10985	"wound-responsive protein-related"	9621.94	7190.83	12053	0.745167	7.89997e-10	1.6903e-08
AT5G47050	"ATP binding / protein binding / shikimate kinase/ zinc ion binding"	1613.43	1205.86	2021.01	0.745021	8.08716e-13	2.65379e-11
AT5G66640	"LIM domain-containing protein-related"	31.235	23.3461	39.1239	0.74487	0.00399753	0.0156215
AT4G20860	#N/A	10198.7	7625.19	12772.2	0.744166	1.28325e-06	1.45003e-05
AT5G08240	"unknown protein"	2393.8	1790.01	2997.59	0.743839	6.93939e-09	1.25709e-07
AT3G29776	#N/A	89.4022	66.8678	111.937	0.743298	5.18927e-05	0.0003919
AT5G53450	"ORG1 (OBP3-RESPONSIVE GENE 1); kinase"	1337.59	1000.72	1674.47	0.74267	2.69459e-13	9.54963e-12
AT5G01660	"kelch repeat-containing protein"	65.8953	49.303	82.4875	0.7425	0.000880142	0.00443759
AT1G61520	"LHCA3 (Photosystem I light harvesting complex gene 3)"	595.116	445.288	744.943	0.74239	8.83482e-12	2.5437e-10
AT2G28870	"unknown protein"	120.018	89.8101	150.227	0.742194	1.12136e-05	0.000101521
AT4G11660	#N/A	355.152	265.78	444.524	0.742031	5.38411e-10	1.19258e-08
AT3G05360	"disease resistance family protein / LRR family protein"	978.022	732.056	1223.99	0.741563	8.08816e-09	1.44505e-07
AT4G04610	"APR1 (PAPS REDUCTASE HOMOLOG 19)"	3145.82	2355	3936.63	0.741233	1.85451e-11	5.05569e-10
AT1G16960	#N/A	65.1008	48.7455	81.4562	0.740755	0.000898139	0.00450967
AT1G49320	"BURP domain-containing protein"	786.298	588.794	983.802	0.740606	4.60423e-11	1.20302e-09
AT5G25250	"unknown protein"	654.552	490.154	818.95	0.740541	2.23289e-05	0.000185839
AT1G53130	#N/A	29.1865	21.8573	36.5157	0.740402	0.010651	0.0346304
AT5G46250	"RNA recognition motif (RRM)-containing protein"	5721.39	4284.86	7157.93	0.740295	1.05011e-10	2.61749e-09
AT5G56520	"unknown protein"	175.653	131.555	219.751	0.7402	3.22666e-06	3.34543e-05
AT4G19645	#N/A	130.508	97.7526	163.264	0.740001	3.02547e-05	0.000242985
AT5G38140	"histone-like transcription factor (CBF/NF-Y) family protein"	134.07	100.433	167.707	0.739711	3.49804e-06	3.58673e-05
AT1G79245	pseudogene	15208.9	11395.4	19022.4	0.739247	2.75387e-08	4.45464e-07
AT4G22980	"unknown protein"	238.22	178.504	297.936	0.739049	1.65164e-06	1.81067e-05
AT1G21350	"electron carrier"	176.107	131.998	220.216	0.738407	2.27956e-06	2.4307e-05
AT1G64065	"unknown protein"	82.1003	61.5433	102.657	0.738162	0.000816866	0.0041769
AT4G01270	"zinc finger (C3HC4-type RING finger) family protein"	115.155	86.3236	143.985	0.738097	0.000579131	0.00312612
AT3G26610	"polygalacturonase, putative / pectinase, putative"	776.933	582.505	971.362	0.737738	2.60472e-11	6.99329e-10
AT5G06340	"diadenosine 5p,5ppp-P1,P4-tetraphosphate hydrolase, putative"	674.858	506.024	843.693	0.737512	3.94989e-12	1.19552e-10
AT5G15630	"COBL4/IRX6 (COBRA-LIKE4); hydrolase, hydrolyzing O-glycosyl compounds / polysaccharide binding"	683.065	512.197	853.933	0.737424	1.26247e-08	2.18934e-07
AT5G23190	"CYP86B1 (cytochrome P450, family 86, subfamily B, polypeptide 1); oxygen binding"	1238.71	929.159	1548.25	0.736643	3.8511e-07	4.88708e-06
AT2G38230	#N/A	222.686	167.111	278.261	0.735629	1.56334e-06	1.72357e-05
AT5G04200	#N/A	1302.92	977.978	1627.86	0.735105	2.92404e-11	7.78626e-10
AT2G36870	"xyloglucan:xyloglucosyl transferase, putative / xyloglucan endotransglycosylase, putative / endo-xyloglucan transferase, putative"	373.942	280.697	467.188	0.734988	8.00992e-10	1.71007e-08
AT5G37485	#N/A	59.8541	44.9335	74.7748	0.734763	0.000346597	0.00201728
AT2G40320	"unknown protein"	691.997	519.596	864.399	0.734307	1.74277e-07	2.3963e-06
AT4G23810	#N/A	126.325	94.8749	157.776	0.733776	2.13766e-05	0.000179291
AT3G19470	"F-box family protein"	270.239	202.988	337.491	0.733456	2.2084e-08	3.64489e-07
AT4G39363	snoRNA	41.0076	30.8067	51.2085	0.733137	0.00405117	0.0157899
AT1G56170	"HAP5B (Heme activator protein (yeast) homolog 5B)"	134.075	100.747	167.404	0.732597	9.38335e-06	8.69711e-05
AT1G42550	"PMI1 (PLASTID MOVEMENT IMPAIRED1)"	282.392	212.215	352.569	0.732378	3.79734e-08	5.98366e-07
AT3G46500	"oxidoreductase, 2OG-Fe(II) oxygenase family protein"	236.941	178.075	295.807	0.732169	6.66178e-08	1.00504e-06
AT5G55470	#N/A	73.5535	55.2842	91.8228	0.731986	0.000177258	0.00113692
AT5G45220	"Toll-Interleukin-Resistance (TIR) domain-containing protein"	263.703	198.262	329.144	0.731308	2.41059e-07	3.22051e-06
AT2G16760	"unknown protein"	875.503	658.404	1092.6	0.730723	1.74448e-07	2.3963e-06
AT5G59000	"zinc finger (C3HC4-type RING finger) family protein"	85.3128	64.1668	106.459	0.730398	6.62734e-05	0.000482916
AT4G00380	"XH/XS domain-containing protein / XS zinc finger domain-containing protein"	133.919	100.744	167.093	0.729959	1.35224e-05	0.000120027
AT3G16920	chitinase	1480.57	1113.86	1847.28	0.729831	1.42714e-08	2.43588e-07
AT3G18930	"zinc finger (C3HC4-type RING finger) family protein"	368.037	276.9	459.173	0.729671	1.30701e-09	2.70162e-08
AT1G51400	#N/A	146.077	109.91	182.245	0.729558	4.45728e-06	4.47611e-05
AT1G65350	"UBQ13 (ubiquitin 13)"	34.4577	25.9267	42.9887	0.72952	0.00720153	0.0252877
AT4G20235	pseudogene	114.414	86.0911	142.736	0.729415	2.94215e-05	0.000237075
AT5G23820	"MD-2-related lipid recognition domain-containing protein / ML domain-containing protein"	5520.8	4154.55	6887.04	0.729192	1.84804e-10	4.39829e-09
AT1G04220	#N/A	1616.18	1216.28	2016.08	0.729074	4.09893e-09	7.76264e-08
AT2G25940	#N/A	385.779	290.343	481.216	0.728926	2.71185e-08	4.39032e-07
AT1G03630	"POR C (PROTOCHLOROPHYLLIDE OXIDOREDUCTASE); NADPH dehydrogenase/ oxidoreductase/ protochlorophyllide reductase"	123.352	92.8493	153.856	0.728615	1.36597e-05	0.000120927
AT5G13770	#N/A	125.94	94.8339	157.046	0.727715	3.1513e-05	0.000252363
AT1G28130	GH3.17	3891.52	2930.68	4852.36	0.72745	1.38788e-08	2.38139e-07
AT5G01790	"unknown protein"	137.91	103.896	171.924	0.726633	8.60998e-06	8.08409e-05
AT5G06530	"ABC transporter family protein"	65.8854	49.6549	82.1158	0.725722	0.00420732	0.0162838
AT2G42975	"unknown protein"	43.6524	32.9021	54.4026	0.725495	0.00347174	0.0139557
AT2G22850	"bZIP transcription factor family protein"	314.925	237.386	392.463	0.725324	5.59826e-09	1.03531e-07
AT1G64700	"unknown protein"	81.951	61.7799	102.122	0.725086	0.000291737	0.00173794
AT3G25130	"unknown protein"	323.491	243.957	403.024	0.724237	9.01811e-08	1.32135e-06
AT5G01190	"LAC10 (laccase 10); copper ion binding / oxidoreductase"	190.917	144.091	237.743	0.722426	0.000170391	0.00109939
AT1G78990	"transferase family protein"	481.244	363.221	599.267	0.722351	1.34952e-07	1.90339e-06
AT3G13980	"unknown protein"	162.366	122.568	202.164	0.721946	1.47062e-05	0.00012924
AT1G55980	oxidoreductase	30.4267	22.9768	37.8766	0.72113	0.00785232	0.027133
AT4G20880	"ethylene-responsive nuclear protein / ethylene-regulated nuclear protein (ERT2)"	914.046	690.397	1137.69	0.720615	1.38259e-11	3.83348e-10
AT1G49620	"ICK5 (KIP-RELATED PROTEIN 7)"	98.2662	74.2319	122.301	0.72032	0.000176357	0.00113226
AT1G25400	"unknown protein"	663.848	501.545	826.152	0.720029	4.25114e-09	8.02939e-08
AT5G12870	"AtMYB46 (myb domain protein 46); DNA binding / transcription factor"	128.347	96.9761	159.717	0.71982	4.89836e-05	0.000372749
AT2G39380	"ATEXO70H2 (EXOCYST SUBUNIT EXO70 FAMILY PROTEIN H2); protein binding"	2091.55	1580.67	2602.43	0.719327	5.89962e-07	7.20974e-06
AT5G63710	"leucine-rich repeat transmembrane protein kinase, putative"	1021.2	771.782	1270.62	0.719271	2.08321e-12	6.48658e-11
AT1G20850	"XCP2 (XYLEM CYSTEINE PEPTIDASE 2); cysteine-type peptidase/ peptidase"	4391.82	3320.09	5463.55	0.718614	1.78868e-08	3.016e-07
AT3G17611	"rhomboid family protein / zinc finger protein-related"	378.827	286.404	471.251	0.718444	7.26285e-09	1.30839e-07
AT4G33490	"pepsin A"	388.319	293.606	483.032	0.718237	1.96711e-09	3.94474e-08
AT2G22760	"basic helix-loop-helix (bHLH) family protein"	35.3532	26.7309	43.9755	0.718195	0.00461957	0.0175765
AT2G17110	"unknown protein"	779.079	589.452	968.707	0.716686	1.32837e-09	2.73706e-08
AT5G52320	"CYP96A4 (cytochrome P450, family 96, subfamily A, polypeptide 4); oxygen binding"	50.7144	38.3762	63.0525	0.716341	0.00299081	0.0123862
AT1G65485	#N/A	48.5748	36.7576	60.3919	0.716313	0.00498182	0.0187137
AT3G48390	"MA3 domain-containing protein"	95.8666	72.5515	119.182	0.716085	8.04484e-05	0.000571257
AT1G13820	"hydrolase, alpha/beta fold family protein"	166.332	125.886	206.778	0.715961	1.14325e-05	0.000103263
AT4G37380	"pentatricopeptide (PPR) repeat-containing protein"	114.639	86.7735	142.505	0.715691	8.93712e-05	0.000624829
AT4G20230	"terpene synthase/cyclase family protein"	806.544	610.596	1002.49	0.715301	6.36408e-09	1.16368e-07
AT3G56200	"amino acid transporter family protein"	1103.74	835.604	1371.87	0.715249	1.14413e-07	1.64222e-06
AT3G16640	"TCTP (TRANSLATIONALLY CONTROLLED TUMOR PROTEIN)"	43515.1	32952.3	54077.8	0.714656	8.71182e-07	1.02667e-05
AT3G52450	"U-box domain-containing protein"	1449.06	1097.87	1800.24	0.713479	1.69349e-08	2.87539e-07
AT1G06250	#N/A	42.1028	31.9128	52.2927	0.712474	0.0034089	0.0137456
AT5G56380	"F-box family protein"	325.013	246.426	403.6	0.711768	4.66189e-09	8.70398e-08
AT5G66610	"zinc ion binding"	86.4311	65.5335	107.329	0.711729	0.000109833	0.000749866
AT5G01880	#N/A	48.6321	36.8833	60.381	0.711127	0.00593686	0.02161
AT5G09800	"U-box domain-containing protein"	195.731	148.451	243.011	0.711031	2.11929e-05	0.000178057
AT5G40460	"unknown protein"	88.7058	67.2812	110.13	0.710939	0.00031508	0.00185489
AT5G40570	#N/A	127.949	97.0555	158.843	0.710716	1.55587e-05	0.000136179
AT3G13435	"unknown protein"	808.499	613.294	1003.7	0.710683	3.57687e-08	5.66372e-07
AT5G05060	"unknown protein"	331.9	251.775	412.025	0.710597	2.83207e-08	4.57355e-07
AT1G47960	"C/VIF1 (CELL WALL / VACUOLAR INHIBITOR OF FRUCTOSIDASE 1); pectinesterase inhibitor"	137.758	104.513	171.004	0.710354	1.21484e-05	0.000109073
AT2G33060	"leucine-rich repeat family protein"	305.962	232.134	379.79	0.710245	1.2341e-07	1.7597e-06
AT3G20940	"CYP705A30 (cytochrome P450, family 705, subfamily A, polypeptide 30); oxygen binding"	1011.47	768.114	1254.82	0.708084	3.99521e-08	6.28021e-07
AT1G32583	#N/A	64.6825	49.1281	80.2369	0.707716	0.000886752	0.00446284
AT1G15040	#N/A	852.039	647.419	1056.66	0.706739	1.72211e-10	4.13385e-09
AT5G12930	"unknown protein"	467.12	354.994	579.246	0.706382	1.43246e-08	2.44282e-07
AT3G20420	"RTL2 (RNASE THREE-LIKE PROTEIN 2); double-stranded RNA binding / ribonuclease III"	49.0303	37.263	60.7975	0.706268	0.00125263	0.00598586
AT3G20860	"protein kinase family protein"	1081.37	821.875	1340.86	0.706163	2.18316e-08	3.60935e-07
AT5G64660	"U-box domain-containing protein"	558.154	424.241	692.068	0.706027	1.15221e-07	1.65261e-06
AT1G28670	"ARAB-1 (Arabidopsis lipase); carboxylic ester hydrolase"	407.089	309.452	504.727	0.705788	2.83698e-09	5.51881e-08
AT5G42146	"unknown protein"	183.181	139.301	227.061	0.704879	1.08955e-06	1.25647e-05
AT3G45440	"lectin protein kinase family protein"	119.22	90.6661	147.773	0.704752	0.00152115	0.00705622
AT1G05400	#N/A	73.8908	56.1939	91.5878	0.704743	0.000258488	0.00157108
AT5G62770	"unknown protein"	636.603	484.152	789.055	0.704666	1.1719e-10	2.89883e-09
AT2G35420	#N/A	50.3361	38.2835	62.3888	0.704563	0.00154616	0.00715859
AT1G35660	binding	582.831	443.317	722.345	0.704347	3.46019e-10	7.89766e-09
AT4G02430	"pre-mRNA splicing factor, putative / SR1 protein, putative"	1066.11	810.923	1321.3	0.704318	2.93205e-11	7.79694e-10
AT5G15130	"WRKY72 (WRKY DNA-binding protein 72); transcription factor"	1911.05	1453.82	2368.27	0.70398	3.45945e-09	6.63044e-08
AT1G73655	"immunophilin / FKBP-type peptidyl-prolyl cis-trans isomerase family protein"	326.568	248.439	404.698	0.703957	1.22719e-07	1.75113e-06
AT1G49530	#N/A	90.5827	68.9213	112.244	0.703619	0.000109986	0.000750645
AT1G78060	#N/A	3280.1	2496.03	4064.17	0.703325	5.60994e-11	1.4445e-09
AT4G18810	"transcriptional repressor"	72.5256	55.1949	89.8563	0.703085	0.000265958	0.00160746
AT3G50685	"unknown protein"	167.899	127.79	208.007	0.702856	4.6171e-06	4.62707e-05
AT2G29950	"unknown protein"	105.778	80.5163	131.04	0.70265	6.21587e-05	0.000458071
AT2G18210	"unknown protein"	460.845	350.796	570.894	0.702593	9.38531e-09	1.66308e-07
AT2G24540	#N/A	148.651	113.158	184.145	0.702506	4.69755e-06	4.69803e-05
AT1G67110	"CYP735A2 (cytochrome P450, family 735, subfamily A, polypeptide 2); oxygen binding"	813.462	619.239	1007.69	0.702478	1.55667e-10	3.75993e-09
AT4G37520	"peroxidase 50 (PER50) (P50) (PRXR2)"	11882.6	9045.58	14719.5	0.702446	1.02527e-06	1.18814e-05
AT5G40250	"zinc finger (C3HC4-type RING finger) family protein"	1343.07	1022.42	1663.73	0.702441	1.18667e-11	3.33292e-10
AT2G46240	"ATBAG6/BAG6 (ARABIDOPSIS THALIANA BCL-2-ASSOCIATED ATHANOGENE 6); calmodulin binding / protein binding"	521.77	397.241	646.298	0.702184	5.48182e-10	1.21284e-08
AT1G31800	#N/A	417.366	317.812	516.92	0.701766	1.61575e-09	3.30475e-08
AT5G14510	"armadillo/beta-catenin repeat family protein"	141.748	107.96	175.537	0.701281	3.20224e-05	0.000255917
AT5G66690	"UDP-glucoronosyl/UDP-glucosyl transferase family protein"	8192.73	6240.24	10145.2	0.701128	8.31001e-07	9.8288e-06
AT1G30530	"UDP-glucoronosyl/UDP-glucosyl transferase family protein"	207.338	157.978	256.698	0.700348	5.40666e-07	6.64481e-06
AT1G65486	"unknown protein"	57.6355	43.9146	71.3563	0.700339	0.00201829	0.00891873
AT3G53470	"unknown protein"	53.1437	40.4955	65.7919	0.700148	0.00129793	0.00617655
AT1G63080	"pentatricopeptide (PPR) repeat-containing protein"	123.176	93.8602	152.492	0.700146	1.91688e-05	0.000162876
AT5G10410	"epsin N-terminal homology (ENTH) domain-containing protein / clathrin assembly protein-related"	736.747	561.406	912.088	0.700128	2.49326e-07	3.32413e-06
AT1G14200	"zinc finger (C3HC4-type RING finger) family protein"	422.306	321.859	522.753	0.699702	2.64894e-07	3.51963e-06
AT5G63590	"FLS (Flavonol synthase); flavonol synthase"	1283.85	978.492	1589.21	0.699674	1.94439e-09	3.90722e-08
AT5G42710	"unknown protein"	160.759	122.534	198.985	0.699483	3.32268e-05	0.00026462
AT2G24580	"sarcosine oxidase family protein"	1620.15	1235.16	2005.13	0.698993	2.03752e-11	5.53139e-10
AT2G35140	"unknown protein"	205.243	156.529	253.958	0.698164	3.31256e-06	3.41812e-05
AT2G41130	"basic helix-loop-helix (bHLH) family protein"	381.597	291.032	472.163	0.698105	5.95593e-09	1.09625e-07
AT1G19300	"GATL1/GLZ1/PARVUS (Galacturonosyltransferase-like 1); polygalacturonate 4-alpha-galacturonosyltransferase/ transferase, transferring glycosyl groups / transferase, transferring hexosyl groups"	436.44	332.864	540.017	0.698074	3.7159e-07	4.73401e-06
AT4G19510	"disease resistance protein (TIR-NBS-LRR class), putative"	578.255	441.274	715.236	0.696745	6.01427e-10	1.31867e-08
AT1G17020	"SRG1 (SENESCENCE-RELATED GENE 1); oxidoreductase, acting on paired donors, with incorporation or reduction of molecular oxygen, 2-oxoglutarate as one donor, and incorporation of one atom each of oxygen into both donors"	367.517	280.499	454.535	0.696397	6.05577e-07	7.36593e-06
AT1G31540	"disease resistance protein (TIR-NBS-LRR class), putative"	1257.01	959.477	1554.55	0.696177	4.46971e-09	8.38533e-08
AT5G40720	"unknown protein"	266.266	203.243	329.29	0.696156	3.67536e-07	4.69464e-06
AT3G04890	"unknown protein"	247.654	189.038	306.27	0.696124	1.49864e-07	2.08952e-06
AT4G40020	#N/A	243.455	185.845	301.065	0.695972	4.24225e-06	4.28223e-05
AT1G02670	"DNA repair protein, putative"	71.8274	54.8367	88.818	0.695711	0.00057079	0.00309035
ATMG00660	"hypothetical protein"	29.1959	22.2924	36.0995	0.695428	0.0126801	0.0399097
AT2G05180	"CYP705A6 (cytochrome P450, family 705, subfamily A, polypeptide 6); oxygen binding"	154.119	117.697	190.542	0.695023	1.09288e-05	9.93582e-05
AT2G39570	"ACT domain-containing protein"	6074.31	4640.12	7508.49	0.69436	5.16361e-10	1.14896e-08
AT5G19875	"unknown protein"	226.836	173.375	280.296	0.693053	2.80215e-07	3.70302e-06
AT5G03970	"F-box family protein"	306.786	234.489	379.083	0.692995	1.27763e-07	1.81117e-06
AT5G06690	"(THIOREDOXIN-LIKE 5); thiol-disulfide exchange intermediate"	105.224	80.4279	130.021	0.692973	7.61408e-05	0.000543639
AT1G03130	"PSAD-2 (photosystem I subunit D-2)"	56.5001	43.1872	69.813	0.692894	0.00144375	0.00674534
AT2G35550	"ATBPC7/BBR/BPC7/BPC7 (BASIC PENTACYSTEINE 7)"	35.2529	26.9474	43.5585	0.692808	0.00473417	0.0179356
AT5G61600	"ethylene-responsive element-binding family protein"	1369.63	1047.23	1692.03	0.692178	5.82299e-12	1.72233e-10
AT1G19540	"isoflavone reductase, putative"	88.307	67.5205	109.093	0.692166	0.000125825	0.000841654
AT4G28410	aminotransferase-related	704.989	539.047	870.931	0.692149	5.25854e-11	1.36121e-09
AT1G55990	#N/A	970.574	742.146	1199	0.69206	7.07355e-06	6.7554e-05
AT5G13080	"WRKY75 (WRKY DNA-binding protein 75); transcription factor"	574.85	439.558	710.143	0.692056	4.19339e-06	4.2373e-05
AT1G80450	"VQ motif-containing protein"	145.906	111.591	180.221	0.69154	0.000193626	0.00122897
AT1G51200	"DNA binding / zinc ion binding"	8468.15	6477.65	10458.7	0.691154	3.90498e-09	7.4187e-08
AT4G33610	#N/A	2830.36	2165.17	3495.56	0.691042	4.81259e-05	0.000367582
AT5G13320	"PBS3 (AVRPPHB SUSCEPTIBLE 3)"	109.173	83.5264	134.82	0.690729	0.00346933	0.0139489
AT4G19220	"pentatricopeptide (PPR) repeat-containing protein"	44.3912	33.9661	54.8163	0.69051	0.00252783	0.0107582
AT5G44870	"disease resistance protein (TIR-NBS-LRR class), putative"	232.792	178.135	287.449	0.690336	3.25191e-06	3.36445e-05
AT5G04235	#N/A	516.573	395.335	637.811	0.690052	2.83435e-09	5.51881e-08
AT5G03455	CDC25	1144.45	876.055	1412.85	0.689514	2.47115e-10	5.76859e-09
AT5G42200	"zinc finger (C3HC4-type RING finger) family protein"	95.7165	73.2692	118.164	0.68951	0.00026549	0.00160513
AT5G52547	"unknown protein"	54.5998	41.7973	67.4023	0.689386	0.00130308	0.00619503
AT5G39610	"ANAC092/ATNAC2/ATNAC6 (Arabidopsis NAC domain containing protein 92); protein heterodimerization/ protein homodimerization/ transcription factor"	313.802	240.252	387.351	0.689089	8.42004e-05	0.00059336
AT1G49900	"zinc finger (C2H2 type) family protein"	36.905	28.2596	45.5503	0.688722	0.00462358	0.0175884
AT1G61420	#N/A	295.499	226.379	364.619	0.687645	2.86178e-07	3.77158e-06
AT4G10340	"LHCB5 (LIGHT HARVESTING COMPLEX OF PHOTOSYSTEM II 5); chlorophyll binding"	679.729	520.745	838.713	0.6876	1.22718e-10	3.02686e-09
AT5G23235	#N/A	92.6466	70.9922	114.301	0.687107	0.000739904	0.00383723
AT2G40670	"ARR16 (response regulator 16); transcription regulator/ two-component response regulator"	23.8823	18.3008	29.4638	0.687035	0.0157633	0.0473872
AT5G03170	#N/A	923.133	707.485	1138.78	0.68672	3.12216e-07	4.07344e-06
AT2G35940	#N/A	1331.39	1020.4	1642.37	0.68665	1.14632e-09	2.39486e-08
AT5G38030	"MATE efflux family protein"	2833.47	2171.9	3495.04	0.686349	7.92432e-08	1.17016e-06
AT4G11960	"unknown protein"	427.154	327.481	526.828	0.685921	2.02864e-08	3.37968e-07
AT5G38150	"PMI15 (plastid movement impaired 15)"	367.686	281.897	453.474	0.68585	1.21782e-06	1.38655e-05
AT5G57150	#N/A	2433.7	1866.49	3000.91	0.685075	7.37365e-10	1.58815e-08
AT4G04020	"FIB (FIBRILLIN); structural molecule"	359.779	275.927	443.631	0.685072	9.70962e-09	1.71586e-07
AT1G31814	"FRL2 (FRIGIDA LIKE 2)"	349.958	268.413	431.503	0.684918	4.64236e-08	7.20453e-07
AT2G32100	"ATOFP16/OFP16 (Arabidopsis thaliana ovate family protein 16)"	74.9742	57.5068	92.4416	0.68481	0.000596172	0.00320568
AT1G11730	"galactosyltransferase family protein"	79.5377	61.0119	98.0636	0.684628	0.000358558	0.0020745
AT4G22890	"unknown protein"	436.789	335.086	538.492	0.684395	4.62633e-09	8.64587e-08
AT1G06265	#N/A	72.3928	55.5421	89.2435	0.684166	0.000513371	0.00282673
AT1G27921	#N/A	382.271	293.334	471.207	0.683814	4.2303e-08	6.62837e-07
AT4G06487	#N/A	28.607	21.9554	35.2586	0.683402	0.00980173	0.0324207
AT5G04150	"basic helix-loop-helix (bHLH) family protein"	101.651	78.0159	125.286	0.683383	0.000306406	0.00181423
AT5G06710	"HAT14 (homeobox-leucine zipper protein 14); DNA binding"	228.102	175.084	281.12	0.683145	5.66839e-06	5.5466e-05
AT2G41475	"unknown protein"	3247.7	2492.85	4002.55	0.68312	1.24431e-09	2.58297e-08
AT4G11280	"ACS6 (1-AMINOCYCLOPROPANE-1-CARBOXYLIC ACID (ACC) SYNTHASE 6)"	895.574	687.447	1103.7	0.68303	5.43124e-08	8.31624e-07
AT5G59320	"LTP3 (LIPID TRANSFER PROTEIN 3); lipid binding"	279.863	214.855	344.871	0.682693	4.03511e-05	0.000313481
AT5G27350	"SFP1; carbohydrate transporter/ sugar porter"	4558.44	3500.45	5616.43	0.682111	5.40321e-07	6.64475e-06
AT2G21385	"unknown protein"	386.1	296.533	475.668	0.681759	2.47882e-08	4.05006e-07
AT5G47950	"transferase family protein"	1209.23	928.732	1489.73	0.681717	7.85501e-09	1.40726e-07
AT4G28180	#N/A	281.299	216.086	346.513	0.681302	1.21977e-06	1.38721e-05
AT2G46160	"zinc finger (C3HC4-type RING finger) family protein"	81.5237	62.6325	100.415	0.68099	0.00051819	0.00284763
AT3G56400	"WRKY70 (WRKY DNA-binding protein 70); transcription factor"	564.984	434.158	695.811	0.680477	5.10918e-05	0.0003869
AT3G50220	"nucleic acid binding / pancreatic ribonuclease"	210.663	161.884	259.441	0.680444	1.99771e-05	0.000168934
AT1G23120	"major latex protein-related / MLP-related"	526.756	404.906	648.605	0.679751	1.94118e-08	3.24786e-07
AT3G44765	#N/A	36.0161	27.6853	44.347	0.679718	0.00532892	0.0197662
AT3G16030	"CES101 (CALLUS EXPRESSION OF RBCS 101); carbohydrate binding / kinase"	737.6	567.002	908.197	0.679651	1.24714e-07	1.77311e-06
AT1G77420	"hydrolase, alpha/beta fold family protein"	783.095	602.027	964.163	0.679447	2.44855e-10	5.72268e-09
AT1G17030	"unknown protein"	143.773	110.532	177.014	0.679397	1.25963e-05	0.000112575
AT1G06800	#N/A	689.474	530.136	848.812	0.679083	1.37807e-09	2.83647e-08
AT1G21110	"O-methyltransferase, putative"	8610.51	6620.64	10600.4	0.679076	1.11054e-05	0.000100635
AT5G11070	"unknown protein"	129.38	99.487	159.273	0.67892	2.58494e-05	0.000211704
AT3G43430	"zinc finger (C3HC4-type RING finger) family protein"	649.036	499.145	798.927	0.678603	2.72166e-10	6.32306e-09
AT3G02550	"LOB domain protein 41 / lateral organ boundaries domain protein 41 (LBD41)"	260.402	200.275	320.528	0.67847	1.26202e-06	1.42853e-05
AT5G43620	"S-locus protein-related"	139.018	106.921	171.114	0.678413	1.65521e-05	0.000143648
AT4G30450	"glycine-rich protein"	1446.68	1112.99	1780.37	0.677743	1.00284e-10	2.50928e-09
AT5G43730	#N/A	532.267	409.625	654.909	0.67699	4.43014e-08	6.88149e-07
AT1G23020	"ATFRO3/FRO3 (FERRIC REDUCTION OXIDASE 3); ferric-chelate reductase"	2190.75	1686.11	2695.39	0.676801	1.12842e-07	1.62206e-06
AT1G01030	#N/A	46.2662	35.6147	56.9177	0.676403	0.00296004	0.012289
AT1G13150	"CYP86C4 (cytochrome P450, family 86, subfamily C, polypeptide 4); oxygen binding"	35.0458	26.9801	43.1115	0.67618	0.00827675	0.0282441
AT2G01175	"unknown protein"	73.8049	56.8348	90.775	0.675519	0.00188021	0.00841732
AT3G55980	"zinc finger (CCCH-type) family protein"	992.78	764.592	1220.97	0.675262	4.80224e-08	7.42899e-07
AT1G22220	"F-box family protein"	370.901	285.663	456.14	0.675162	2.05924e-08	3.4248e-07
AT4G13110	"BSD domain-containing protein"	239.351	184.359	294.343	0.674982	3.3247e-06	3.42703e-05
AT1G11270	"F-box family protein"	191.115	147.218	235.012	0.674778	1.83685e-06	2.00022e-05
AT4G04620	"ATG8B (AUTOPHAGY 8B); microtubule binding"	997.359	768.4	1226.32	0.674404	1.31141e-10	3.21939e-09
AT3G50190	"unknown protein"	157.806	121.613	193.999	0.673748	3.99316e-05	0.000310594
AT1G73680	"pathogen-responsive alpha-dioxygenase, putative"	485.07	373.824	596.315	0.673715	3.23086e-06	3.34622e-05
AT5G27460	#N/A	323.77	249.568	397.973	0.673235	6.49083e-08	9.80343e-07
AT2G18440	#N/A	5442.12	4195.28	6688.95	0.673013	4.52633e-09	8.48339e-08
AT2G40095	"unknown protein"	955.689	736.851	1174.53	0.672636	9.13262e-08	1.33543e-06
AT3G28850	"glutaredoxin family protein"	389.402	300.256	478.549	0.672477	7.35089e-07	8.82832e-06
AT3G10405	"unknown protein"	45.1442	34.8096	55.4788	0.672451	0.00639165	0.0229187
AT4G37340	"CYP81D3 (cytochrome P450, family 81, subfamily D, polypeptide 3); oxygen binding"	524.239	404.406	644.072	0.671416	2.81596e-07	3.71875e-06
AT3G44770	"unknown protein"	78.5666	60.6112	96.5221	0.671275	0.000354777	0.00205568
AT3G16650	"PP1/PP2A phosphatases pleiotropic regulator 2 (PRL2)"	84.8465	65.4561	104.237	0.671265	0.000321821	0.0018883
AT2G16050	"DC1 domain-containing protein"	132.588	102.296	162.881	0.671073	5.61154e-05	0.000419241
AT1G03300	"agenet domain-containing protein"	94.757	73.1145	116.399	0.670855	0.000349122	0.00202847
AT5G47980	"transferase family protein"	878.074	677.617	1078.53	0.670526	1.89398e-05	0.000161353
AT5G02070	"protein kinase-related"	243.186	187.683	298.69	0.670351	1.2129e-06	1.38337e-05
AT2G34390	#N/A	51.3541	39.642	63.0663	0.66984	0.0166846	0.0495607
AT4G33030	"SQD1 (sulfoquinovosyldiacylglycerol 1); UDPsulfoquinovose synthase"	630.434	486.76	774.109	0.669325	3.86261e-10	8.75465e-09
AT4G12350	"MYB42 (myb domain protein 42); transcription factor"	50.0906	38.6761	61.5051	0.669265	0.0047999	0.0181528
AT1G43790	"unknown protein"	1149.19	887.314	1411.06	0.669264	2.50574e-08	4.08719e-07
AT4G18780	#N/A	1409.67	1088.54	1730.79	0.669034	1.56104e-06	1.722e-05
AT5G43350	"ATPT1 (PHOSPHATE TRANSPORTER 1); carbohydrate transporter/ phosphate transporter/ sugar porter"	14041.4	10843.9	17238.9	0.66878	1.26682e-05	0.000113166
AT2G44630	"kelch repeat-containing F-box family protein"	52.887	40.8516	64.9224	0.668323	0.00324546	0.0132233
AT2G38080	"IRX12/LAC4 (laccase 4); copper ion binding / oxidoreductase"	2168.59	1675.16	2662.01	0.668217	5.80477e-08	8.83268e-07
AT1G80870	"protein kinase family protein"	959.063	740.847	1177.28	0.668207	3.28753e-09	6.31335e-08
AT1G79780	"unknown protein"	40.0499	30.9497	49.1501	0.667268	0.00610071	0.0220868
AT1G76250	"unknown protein"	280.112	216.474	343.75	0.667165	9.79678e-07	1.14278e-05
AT2G02350	"SKIP3 (SKP1 INTERACTING PARTNER 3)"	157.317	121.585	193.05	0.667016	1.18789e-05	0.000106998
AT2G41210	"phosphatidylinositol-4-phosphate 5-kinase family protein"	114.455	88.4669	140.444	0.666781	7.00329e-05	0.000505586
AT5G17300	"myb family transcription factor"	197.509	152.677	242.34	0.666549	3.05966e-06	3.18414e-05
AT2G34490	"CYP710A2 (cytochrome P450, family 710, subfamily A, polypeptide 2); C-22 sterol desaturase/ oxygen binding"	637.747	493.002	782.493	0.666484	2.02799e-06	2.18758e-05
AT1G68360	"zinc finger protein-related"	192.064	148.479	235.649	0.66638	3.78632e-06	3.87214e-05
AT3G50060	"myb family transcription factor"	119.53	92.4131	146.648	0.666184	0.000110765	0.000755433
AT4G37000	"ACD2 (ACCELERATED CELL DEATH 2)"	303.879	234.969	372.79	0.665895	3.52915e-07	4.53164e-06
AT3G49780	"ATPSK4 (PHYTOSULFOKINE 4 PRECURSOR); growth factor"	3069.39	2373.45	3765.32	0.665784	1.24785e-08	2.1659e-07
AT5G14090	"unknown protein"	48.6749	37.644	59.7058	0.66545	0.0042408	0.0163881
AT3G02800	"phosphoprotein phosphatase"	197.043	152.398	241.688	0.665306	2.87112e-05	0.000231735
AT4G25290	"deoxyribodipyrimidine photolyase family protein / DNA photolyase family protein"	179.589	138.939	220.238	0.664614	1.87399e-05	0.000159789
AT5G55490	"GEX1 (GAMETE EXPRESSED PROTEIN1)"	36.4917	28.236	44.7473	0.664267	0.00785802	0.0271451
AT3G01430	"unknown protein"	263.441	203.89	322.991	0.663698	3.74739e-07	4.76789e-06
AT5G18980	binding	1089.63	843.334	1335.92	0.663661	4.44999e-10	1.00277e-08
AT1G53625	"unknown protein"	893.214	691.368	1095.06	0.663483	7.4868e-05	0.000535729
AT5G04780	binding	123.13	95.309	150.951	0.663398	9.02381e-05	0.000629986
AT3G43850	#N/A	41.7811	32.341	51.2211	0.663374	0.00850742	0.0288872
AT1G63820	"unknown protein"	135.104	104.58	165.629	0.663352	0.000168025	0.00108448
AT1G09420	#N/A	465.424	360.526	570.323	0.661677	1.66818e-06	1.82573e-05
AT1G31790	#N/A	45.1034	34.9426	55.2643	0.661362	0.00352217	0.0141176
AT5G58610	"PHD finger transcription factor, putative"	27.4856	21.2942	33.6771	0.661312	0.0136142	0.0421713
AT3G17712	#N/A	129.035	99.9806	158.09	0.661023	0.000121991	0.000820229
AT3G17640	"leucine-rich repeat family protein"	99.6764	77.2551	122.098	0.660333	0.00037154	0.00213693
AT1G11100	#N/A	561.719	435.366	688.071	0.66033	4.40505e-08	6.86358e-07
AT4G15260	"UDP-glucoronosyl/UDP-glucosyl transferase family protein"	445.342	345.181	545.504	0.660235	7.9901e-09	1.43015e-07
AT3G06370	"NHX4 (sodium proton exchanger 4); sodium:hydrogen antiporter"	723.856	561.097	886.615	0.660057	3.28756e-06	3.39413e-05
AT2G38090	"myb family transcription factor"	516.482	400.389	632.576	0.659834	6.5002e-09	1.18635e-07
AT1G21680	"unknown protein"	2412.26	1870.52	2954	0.659233	2.02804e-09	4.05442e-08
AT1G28480	"glutaredoxin family protein"	209.921	162.79	257.053	0.659051	5.081e-06	5.04015e-05
AT4G39361	snoRNA	26.2304	20.3414	32.1194	0.659023	0.0154623	0.0466578
AT4G19920	"disease resistance protein (TIR class), putative"	76.6723	59.4696	93.8751	0.658589	0.00408236	0.0158861
AT4G27450	"unknown protein"	727.402	564.278	890.526	0.658251	4.91947e-08	7.58837e-07
AT3G16450	"jacalin lectin family protein"	29308.1	22735.9	35880.2	0.658213	8.81204e-06	8.246e-05
AT3G19580	"AZF2 (ARABIDOPSIS ZINC-FINGER PROTEIN 2); nucleic acid binding / transcription factor/ zinc ion binding"	829.423	643.437	1015.41	0.658189	4.25768e-08	6.66593e-07
AT3G30875	pseudogene	1350.4	1047.8	1653	0.65773	1.7318e-09	3.51628e-08
AT5G41765	"unknown protein"	51.7794	40.1797	63.3791	0.657542	0.00496387	0.0186643
AT5G66460	"(1-4)-beta-mannan endohydrolase, putative"	625.43	485.333	765.527	0.657478	7.86214e-08	1.16186e-06
AT4G32880	"ATHB-8 (HOMEOBOX GENE 8); DNA binding / transcription factor"	1795.19	1393.09	2197.29	0.657433	1.44502e-09	2.97113e-08
AT2G17036	"F-box family protein"	45.4707	35.2887	55.6528	0.657249	0.00579215	0.0211702
AT1G54575	"unknown protein"	169.551	131.599	207.503	0.65699	3.07679e-05	0.000246904
AT1G13245	#N/A	291.084	225.928	356.24	0.656982	5.99729e-07	7.30266e-06
AT4G29920	"heat shock protein-related"	463.556	359.807	567.305	0.6569	2.89882e-08	4.66973e-07
AT4G17490	"ATERF6 (ETHYLENE RESPONSIVE ELEMENT BINDING FACTOR 6); DNA binding / transcription factor"	814.327	632.12	996.534	0.656721	1.00917e-06	1.17157e-05
AT4G15233	"ATP binding / ATPase/ nucleoside-triphosphatase/ nucleotide binding"	262.201	203.534	320.868	0.656709	1.07122e-05	9.77996e-05
AT1G65510	"unknown protein"	596.83	463.291	730.369	0.656707	7.9655e-08	1.17535e-06
AT1G30755	"unknown protein"	1044.11	810.556	1277.67	0.65653	3.38717e-08	5.38521e-07
AT1G76130	"AMY2/ATAMY2 (ALPHA-AMYLASE-LIKE 2); alpha-amylase"	101.74	78.9876	124.493	0.656365	0.00154166	0.00713946
AT2G19810	"zinc finger (CCCH-type) family protein"	416.684	323.501	509.868	0.656355	1.6787e-07	2.31572e-06
AT2G26690	#N/A	599.299	465.316	733.282	0.656155	1.98766e-08	3.31708e-07
AT1G66345	#N/A	149.469	116.085	182.854	0.655511	3.98613e-05	0.00031017
AT5G38850	"disease resistance protein (TIR-NBS-LRR class), putative"	228.927	177.819	280.035	0.6552	1.45695e-06	1.61725e-05
AT1G78110	"unknown protein"	588.707	457.3	720.114	0.655083	2.50098e-09	4.91422e-08
AT2G24180	#N/A	5558.49	4319.33	6797.66	0.654233	1.17143e-05	0.000105662
AT4G00220	"LOB domain protein 30 / lateral organ boundaries domain protein 30 (LBD30)"	75.4996	58.6705	92.3287	0.654144	0.00109601	0.00534221
AT1G19020	"unknown protein"	870.353	676.357	1064.35	0.654114	1.68298e-05	0.000145799
ATCG00020	"Encodes chlorophyll binding protein D1, a part of the photosystem II reaction center core"	41.5637	32.2996	50.8278	0.654101	0.0144176	0.0441728
AT5G64060	"ANAC103 (Arabidopsis NAC domain containing protein 103); transcription factor"	29.8485	23.2024	36.4946	0.653411	0.0155234	0.0468033
AT1G57790	"F-box family protein"	52.9948	41.2028	64.7868	0.652959	0.00412108	0.0160112
AT1G69690	"TCP family transcription factor, putative"	266.694	207.376	326.013	0.652682	6.39159e-07	7.743e-06
AT2G46430	"ATCNGC3 (CYCLIC NUCLEOTIDE GATED CHANNEL 3); calmodulin binding / cyclic nucleotide binding / ion channel"	1758.73	1367.7	2149.76	0.652423	3.69617e-07	4.71504e-06
AT4G13320	"unknown protein"	108.467	84.3615	132.572	0.652119	0.00295078	0.0122584
AT2G39650	"unknown protein"	244.557	190.223	298.892	0.651933	2.94313e-06	3.06778e-05
AT3G21351	#N/A	326.353	253.863	398.843	0.651767	2.17501e-07	2.92583e-06
AT5G52190	"sugar isomerase (SIS) domain-containing protein"	46.1296	35.8843	56.3748	0.651697	0.00346604	0.0139414
AT2G48150	"ATGPX4 (GLUTATHIONE PEROXIDASE 4); glutathione peroxidase"	29.9817	23.3238	36.6395	0.651595	0.0131182	0.0410039
AT4G31710	"ATGLR2.4 (Arabidopsis thaliana glutamate receptor 2.4)"	137.509	106.981	168.036	0.651411	0.000357793	0.00207131
AT1G11960	"early-responsive to dehydration protein-related / ERD protein-related"	504.268	392.491	616.045	0.650377	4.02037e-08	6.31467e-07
AT4G20820	"FAD-binding domain-containing protein"	1135.25	883.616	1386.88	0.650348	1.81977e-08	3.05783e-07
AT3G26085	"CAAX amino terminal protease family protein"	304.594	237.088	372.099	0.650265	3.27117e-07	4.25078e-06
AT4G11845	"ATP binding / protein kinase"	136.509	106.26	166.758	0.65016	6.87815e-05	0.000498213
AT1G27720	#N/A	84.1639	65.5343	102.794	0.649428	0.000386549	0.00220633
AT5G17420	#N/A	1656.33	1289.73	2022.92	0.64937	1.32805e-06	1.49373e-05
AT1G64500	"glutaredoxin family protein"	116.395	90.641	142.15	0.649176	0.000562601	0.00305211
AT5G39790	"5p-AMP-activated protein kinase beta-1 subunit-related"	164.003	127.716	200.29	0.649147	0.000600526	0.00322553
AT2G32560	"F-box family protein"	558.825	435.247	682.404	0.648791	2.25124e-08	3.70618e-07
AT1G78020	"senescence-associated protein-related"	1058.08	824.131	1292.03	0.648696	5.73446e-10	1.26444e-08
AT1G79310	"latex-abundant protein, putative (AMC4) / caspase family protein"	385.919	300.623	471.215	0.64843	4.87026e-08	7.52825e-07
AT5G21950	"hydrolase, alpha/beta fold family protein"	376.926	293.622	460.23	0.648393	5.52964e-08	8.43378e-07
AT3G53600	"zinc finger (C2H2 type) family protein"	37.1112	28.9113	45.311	0.648228	0.0158148	0.0475258
AT5G11090	"serine-rich protein-related"	3013.55	2348.07	3679.04	0.647854	3.69732e-08	5.84495e-07
AT1G01170	#N/A	241.89	188.487	295.294	0.647688	1.93375e-06	2.09446e-05
AT5G66440	"unknown protein"	586.779	457.35	716.208	0.647079	1.97603e-09	3.95856e-08
AT5G20700	"senescence-associated protein-related"	17451.2	13602.6	21299.7	0.646944	5.02377e-06	4.98591e-05
AT1G09480	"cinnamyl-alcohol dehydrogenase family / CAD family"	182.265	142.081	222.45	0.646765	5.16842e-05	0.000390779
AT5G47830	"unknown protein"	272.988	212.844	333.133	0.646302	3.37941e-06	3.4779e-05
AT5G16370	"AMP-binding protein, putative"	1825.19	1423.2	2227.18	0.646085	2.07973e-09	4.14925e-08
AT3G59530	#N/A	93.5535	72.9544	114.153	0.645895	0.000779686	0.00401629
AT3G06020	"unknown protein"	50.8307	39.6395	62.022	0.645839	0.00380123	0.0150017
AT5G51160	#N/A	319.923	249.552	390.295	0.645223	1.44475e-05	0.000127138
AT2G07140	"F-box family protein"	54.0519	42.1637	65.9402	0.645158	0.00416301	0.0161388
AT3G45870	#N/A	105.901	82.6143	129.188	0.645006	0.000688526	0.0036087
AT1G56430	"nicotianamine synthase, putative"	141.168	110.141	172.194	0.64469	5.19142e-05	0.00039191
AT5G13410	"immunophilin / FKBP-type peptidyl-prolyl cis-trans isomerase family protein"	85.7037	66.8675	104.54	0.644679	0.000427211	0.00240949
AT3G62020	#N/A	897.915	700.596	1095.23	0.644585	9.99031e-07	1.16188e-05
AT3G48610	"phosphoesterase family protein"	371.683	290.025	453.341	0.64442	1.34562e-07	1.89926e-06
AT5G01070	"zinc finger (C3HC4-type RING finger) family protein"	30.2347	23.594	36.8753	0.644237	0.0155497	0.0468753
AT3G25495	pseudogene	773.614	603.742	943.485	0.644067	6.59436e-10	1.43617e-08
AT4G25640	"MATE efflux family protein"	4841.45	3778.53	5904.36	0.643956	1.39966e-07	1.96416e-06
AT5G26160	"unknown protein"	347.861	271.562	424.161	0.64333	1.20788e-07	1.72483e-06
AT3G61810	"glycosyl hydrolase family 17 protein"	141.912	110.817	173.006	0.642636	0.000101157	0.000696242
AT3G56275	pseudogene	42.646	33.3049	51.9872	0.642422	0.0122362	0.0387891
AT2G23760	"BLH4 (BLH4); DNA binding"	252.049	196.903	307.195	0.641669	3.37823e-05	0.000268558
AT5G12890	"UDP-glucoronosyl/UDP-glucosyl transferase family protein"	186.374	145.602	227.146	0.641591	6.90235e-05	0.000499594
AT5G44050	"MATE efflux family protein"	149.403	116.77	182.036	0.640556	3.42818e-05	0.000271966
AT3G26470	#N/A	2884.68	2254.77	3514.59	0.640374	1.41369e-06	1.57821e-05
AT2G38530	"LTP2 (LIPID TRANSFER PROTEIN 2); lipid binding"	1151.16	900.202	1402.12	0.639293	4.88073e-07	6.05571e-06
AT2G04090	"MATE efflux family protein"	321.072	251.112	391.032	0.638958	2.1035e-06	2.26527e-05
AT5G65200	#N/A	470.27	367.839	572.7	0.638706	1.06365e-06	1.22857e-05
AT1G18773	"unknown protein"	62.9089	49.2078	76.61	0.638645	0.00174765	0.00792782
AT1G79430	"APL (ALTERED PHLOEM DEVELOPMENT); transcription factor"	412.777	322.938	502.616	0.638201	3.15227e-08	5.03227e-07
AT3G50470	"HR3 (HOMOLOG OF RPW8 3)"	75.6674	59.1989	92.1358	0.638192	0.000808669	0.00414369
AT4G01915	"unknown protein"	40.3503	31.5688	49.1318	0.63816	0.00757822	0.0263541
AT1G71960	"ABC transporter family protein"	975.875	763.498	1188.25	0.638145	2.85316e-09	5.54475e-08
AT1G51100	"unknown protein"	76.8349	60.1392	93.5306	0.637134	0.00196578	0.00872626
AT1G17830	"unknown protein"	84.1477	65.8821	102.413	0.636446	0.00117816	0.00567873
AT1G19968	#N/A	44.2677	34.6613	53.8742	0.636269	0.00698405	0.0246487
AT4G20730	#N/A	184.396	144.382	224.41	0.636247	3.69466e-05	0.000290154
AT5G50090	"unknown protein"	123.878	97.0226	150.733	0.635602	0.000105959	0.000725449
AT3G09260	#N/A	459975	360329	559622	0.635136	0.00132631	0.006284
AT5G48650	"nuclear transport factor 2 (NTF2) family protein / RNA recognition motif (RRM)-containing protein"	125.01	97.9757	152.043	0.633986	0.000737455	0.00382707
AT5G45380	"sodium:solute symporter family protein"	1581.97	1239.88	1924.07	0.633966	3.93325e-07	4.9816e-06
AT4G29930	"DNA binding"	507.029	397.404	616.653	0.633853	1.22294e-06	1.38994e-05
AT1G54030	"GDSL-motif lipase, putative"	5105.48	4003.52	6207.45	0.632732	1.39146e-08	2.38543e-07
AT1G29300	"UNE1 (unfertilized embryo sac 1)"	800.194	627.498	972.889	0.632664	4.38748e-08	6.84714e-07
AT3G25290	"auxin-responsive family protein"	1595.29	1251.22	1939.36	0.632243	1.24129e-08	2.15643e-07
AT4G17500	"ATERF-1 (ETHYLENE RESPONSIVE ELEMENT BINDING FACTOR 1); DNA binding / transcription factor/ transcriptional activator"	1216.66	954.288	1479.03	0.632158	2.08485e-07	2.81426e-06
AT4G39970	#N/A	196.916	154.456	239.375	0.632081	2.00042e-05	0.000168943
AT3G22410	"unknown protein"	95.8583	75.1902	116.526	0.632039	0.000746862	0.00386971
AT1G61400	"S-locus protein kinase, putative"	150.078	117.72	182.436	0.63203	0.000122645	0.000823494
AT3G57810	"OTU-like cysteine protease family protein"	347.7	272.874	422.526	0.630806	3.10122e-07	4.04883e-06
AT1G58070	"unknown protein"	400.035	313.967	486.103	0.63065	6.49665e-07	7.86539e-06
AT1G04770	"male sterility MS5 family protein"	1107.76	869.732	1345.79	0.629807	3.81805e-09	7.28195e-08
AT4G27070	"TSB2 (TRYPTOPHAN SYNTHASE BETA-SUBUNIT); tryptophan synthase"	641.988	504.088	779.888	0.629593	4.06593e-09	7.70945e-08
AT3G45280	"SYP72 (SYNTAXIN OF PLANTS 72)"	39.5015	31.0173	47.9857	0.629532	0.00773561	0.0268058
AT1G62180	"APR2 (5pADENYLYLPHOSPHOSULFATE REDUCTASE 2)"	2236.94	1756.86	2717.01	0.629024	1.63298e-09	3.33647e-08
AT5G01175	#N/A	134.03	105.276	162.784	0.628776	0.000166564	0.00107718
AT3G14200	"DNAJ heat shock N-terminal domain-containing protein"	774.037	607.981	940.092	0.628775	1.76418e-09	3.57829e-08
AT5G48775	#N/A	81.932	64.3552	99.5087	0.628766	0.00136206	0.00642683
AT3G18710	"U-box domain-containing protein"	377.312	296.443	458.181	0.628164	1.00352e-05	9.24417e-05
AT4G26470	"calcium ion binding"	1017.17	799.386	1234.95	0.627486	2.45004e-07	3.27097e-06
AT4G27810	"unknown protein"	45.2995	35.603	54.996	0.627326	0.00791281	0.0272599
AT4G19090	"unknown protein"	119.354	93.812	144.896	0.627178	0.000318051	0.00186956
AT3G52900	#N/A	797.307	626.721	967.894	0.627027	4.68085e-07	5.84491e-06
AT1G43886	#N/A	263.658	207.25	320.066	0.626995	4.78143e-06	4.76238e-05
AT4G33040	"glutaredoxin family protein"	85.6722	67.3478	103.997	0.626833	0.00105216	0.0051606
AT2G07709	pseudogene	313.088	246.149	380.028	0.626576	1.25939e-06	1.42638e-05
AT3G46330	"MEE39 (maternal effect embryo arrest 39); kinase"	490.863	385.941	595.785	0.626409	2.26644e-06	2.41936e-05
AT3G17630	"ATCHX19 (CATION/H+ EXCHANGER 19); monovalent cation:proton antiporter"	141.445	111.217	171.674	0.626298	0.000232631	0.00143951
AT2G46530	"ARF11 (AUXIN RESPONSE FACTOR 11); transcription factor"	113.562	89.2958	137.828	0.626209	0.000516066	0.00283836
AT1G15520	"ATPDR12/PDR12 (PLEIOTROPIC DRUG RESISTANCE 12); ATPase, coupled to transmembrane movement of substances"	108.805	85.5567	132.053	0.626167	0.00290819	0.0121203
AT5G64890	"PROPEP2 (Elicitor peptide 2 precursor)"	84.7163	66.6367	102.796	0.625393	0.00923167	0.0309128
AT2G26480	"UDP-glucoronosyl/UDP-glucosyl transferase family protein"	637.486	501.453	773.518	0.625319	1.20096e-06	1.37216e-05
AT1G53780	"26S proteasome AAA-ATPase subunit, putative"	1977.96	1556.3	2399.62	0.624686	4.40794e-09	8.2934e-08
AT1G12280	"disease resistance protein (CC-NBS-LRR class), putative"	225.219	177.219	273.218	0.624515	6.01798e-06	5.85342e-05
AT1G74200	"leucine-rich repeat family protein"	84.8303	66.7592	102.901	0.624222	0.00168878	0.00770726
AT3G17185	#N/A	753.376	592.895	913.858	0.624194	1.15076e-08	2.00811e-07
AT3G08700	"UBC12 (ubiquitin-conjugating enzyme 12); ubiquitin-protein ligase"	45.3235	35.6703	54.9766	0.624097	0.00658066	0.0235142
AT4G25800	"calmodulin-binding protein"	98.8533	77.7995	119.907	0.624084	0.000757243	0.00391724
AT4G18490	"unknown protein"	105.109	82.7242	127.495	0.624058	0.00222086	0.00966274
AT4G01350	"DC1 domain-containing protein"	1330.23	1046.95	1613.52	0.624024	2.64425e-08	4.28799e-07
AT1G10800	"unknown protein"	43.5267	34.2591	52.7943	0.623895	0.00680567	0.02415
AT1G54200	"unknown protein"	142.031	111.791	172.271	0.623867	8.11404e-05	0.000575542
AT4G27440	"PORB (PROTOCHLOROPHYLLIDE OXIDOREDUCTASE B); oxidoreductase/ protochlorophyllide reductase"	345.507	272.009	419.004	0.62331	4.09772e-07	5.16975e-06
AT5G27060	"disease resistance family protein"	47.3111	37.2639	57.3582	0.62222	0.00554414	0.0204091
AT3G50820	"PSBO-2/PSBO2 (PHOTOSYSTEM II SUBUNIT O-2); oxygen evolving"	518.592	408.52	628.663	0.621879	3.41997e-07	4.42349e-06
AT1G20340	"DRT112 (DNA-damage-repair/toleration protein 112); copper ion binding / electron carrier"	451.87	356.057	547.683	0.621233	6.33863e-08	9.60698e-07
AT5G44030	#N/A	2506.71	1975.54	3037.87	0.620815	3.82297e-06	3.90757e-05
AT2G19130	"S-locus lectin protein kinase family protein"	1373.44	1082.49	1664.39	0.620637	4.06585e-07	5.13953e-06
AT3G10815	"zinc finger (C3HC4-type RING finger) family protein"	151.951	119.78	184.121	0.620272	0.00255871	0.010873
AT1G08310	#N/A	209.749	165.35	254.148	0.620148	7.88341e-06	7.4739e-05
AT4G11480	"protein kinase family protein"	36.3239	28.6393	44.0085	0.619786	0.0159262	0.0477663
AT3G15210	"ATERF-4/ATERF4/ERF4/RAP2.5 (ETHYLENE RESPONSIVE ELEMENT BINDING FACTOR 4); DNA binding / protein binding / transcription factor/ transcriptional repressor"	1306.55	1030.22	1582.89	0.619618	2.17978e-08	3.60935e-07
AT5G13580	"ABC transporter family protein"	1900.68	1498.7	2302.67	0.619598	0.000139397	0.000920127
AT4G27435	"unknown protein"	419.052	330.465	507.64	0.619312	6.51285e-06	6.29081e-05
AT3G13020	"hAT dimerisation domain-containing protein"	54.013	42.6011	65.4248	0.618947	0.00469876	0.0178257
AT4G28250	"ATEXPB3 (ARABIDOPSIS THALIANA EXPANSIN B3)"	9204.13	7260.65	11147.6	0.618563	2.20151e-06	2.36169e-05
AT3G10010	"HhH-GPD base excision DNA repair family protein"	154.217	121.655	186.779	0.618542	8.33441e-05	0.000589243
AT2G46570	#N/A	129.566	102.222	156.91	0.618233	0.000120907	0.000814627
AT5G13930	#N/A	15259.4	12040.2	18478.6	0.617997	1.76277e-06	1.92278e-05
AT1G70980	"SYNC3; ATP binding / aminoacyl-tRNA ligase/ asparagine-tRNA ligase/ aspartate-tRNA ligase/ nucleic acid binding"	1412.63	1114.97	1710.28	0.617227	8.76467e-10	1.86508e-08
AT4G25760	"unknown protein"	83.8105	66.1855	101.436	0.615977	0.00110398	0.00537565
AT3G30214	pseudogene	564.631	445.894	683.367	0.61596	8.16121e-07	9.68809e-06
AT4G27860	"integral membrane family protein"	5155.16	4071.12	6239.21	0.615937	1.01332e-07	1.46852e-06
AT5G22794	pseudogene	55.3122	43.6864	66.938	0.615641	0.00900349	0.0303002
AT5G13550	"SULTR4;1 (Sulfate transporter 4.1); sulfate transporter"	2152.45	1700.05	2604.86	0.615629	1.38304e-07	1.94643e-06
AT3G21090	"ABC transporter family protein"	222.309	175.584	269.034	0.615626	2.11252e-05	0.000177565
AT4G36520	trichohyalin-related	1845.57	1457.68	2233.46	0.615608	2.35359e-07	3.14651e-06
AT4G30460	"glycine-rich protein"	2250.76	1777.77	2723.75	0.615525	2.53678e-09	4.97454e-08
AT3G51960	"bZIP family transcription factor"	225.997	178.509	273.485	0.615461	1.95645e-05	0.000165801
AT5G66631	"unknown protein"	61.866	48.8699	74.8621	0.615289	0.00256028	0.0108773
AT2G43570	"chitinase, putative"	3434.09	2713.05	4155.13	0.614979	5.23411e-05	0.00039498
AT5G49440	#N/A	3880.79	3066.12	4695.47	0.614857	6.6584e-09	1.21295e-07
AT4G30490	#N/A	1548.1	1223.25	1872.96	0.614604	9.02279e-08	1.32135e-06
AT4G10510	"subtilase family protein"	661.099	522.446	799.751	0.614269	2.14997e-05	0.000180169
AT5G43370	"PHT2 (phosphate transporter 2); carbohydrate transporter/ phosphate transporter/ sugar porter"	120.474	95.2092	145.74	0.614222	0.00132191	0.00626619
AT5G54690	#N/A	609.291	481.606	736.977	0.613767	6.73829e-05	0.000489355
AT1G17100	"SOUL heme-binding family protein"	117.739	93.0864	142.391	0.613214	0.000323139	0.00189433
AT5G44460	"calcium-binding protein, putative"	515.741	407.802	623.68	0.61294	6.10974e-07	7.42463e-06
AT4G34160	"CYCD3;1 (CYCLIN D3;1); cyclin-dependent protein kinase regulator"	1358.31	1074.08	1642.54	0.612834	2.8619e-09	5.55619e-08
AT5G01715	#N/A	112.859	89.2507	136.468	0.612629	0.000305807	0.00181124
AT4G32860	"unknown protein"	462.404	365.705	559.103	0.612432	6.69414e-08	1.00914e-06
AT5G23230	#N/A	40.3815	31.9479	48.815	0.611603	0.00815365	0.0279071
AT2G18280	#N/A	4873.87	3857.6	5890.13	0.610597	5.01198e-08	7.72281e-07
AT5G60720	"unknown protein"	391.565	309.924	473.206	0.610554	1.29306e-05	0.000115246
AT3G19040	"HAF2 (HISTONE ACETYLTRANSFERASE OF THE TAFII250 FAMILY); DNA binding"	47.9185	37.9361	57.9008	0.610012	0.0057231	0.0209571
AT3G09070	"glycine-rich protein"	971.193	769.022	1173.36	0.609555	1.59925e-08	2.71775e-07
AT4G38060	"unknown protein"	1156.15	915.546	1396.75	0.609371	1.30047e-07	1.84086e-06
AT1G50840	"POLGAMMA2 (polymerase gamma 2); DNA binding / DNA-directed DNA polymerase"	587.79	465.483	710.098	0.609289	4.79224e-07	5.9611e-06
AT3G11840	#N/A	409.191	324.054	494.328	0.609234	5.66018e-05	0.00042239
AT2G42370	#N/A	109.167	86.4584	131.875	0.609092	0.000602128	0.00323057
AT2G27080	#N/A	557.439	441.538	673.34	0.608798	5.1807e-05	0.000391555
AT2G01530	"major latex protein-related / MLP-related"	18874.5	14955.6	22793.3	0.607923	5.86985e-05	0.00043537
AT1G73530	"RNA recognition motif (RRM)-containing protein"	108.503	85.9778	131.029	0.607844	0.000718601	0.00374618
AT4G18425	"unknown protein"	306.097	242.584	369.609	0.607516	1.93832e-05	0.000164411
AT2G44940	"AP2 domain-containing transcription factor TINY, putative"	1690.13	1339.55	2040.72	0.607331	1.12614e-08	1.97045e-07
AT3G14170	"unknown protein"	216.441	171.549	261.334	0.607269	3.49819e-05	0.000276956
AT4G32320	"APX6 (ASCORBATE PEROXIDASE 6); L-ascorbate peroxidase"	152.681	121.022	184.34	0.607099	7.40337e-05	0.000531131
AT1G61340	"F-box family protein"	116.222	92.1335	140.311	0.606825	0.00112649	0.00546752
AT2G22070	"pentatricopeptide (PPR) repeat-containing protein"	67.6422	53.6227	81.6617	0.606815	0.00441384	0.0169359
AT2G28910	"CXIP4 (CAX INTERACTING PROTEIN 4); nucleic acid binding / zinc ion binding"	8683.8	6885.08	10482.5	0.60644	2.88921e-07	3.79857e-06
AT4G24970	"ATP-binding region, ATPase-like domain-containing protein"	228.792	181.417	276.168	0.606237	8.93671e-06	8.33377e-05
AT4G39950	"CYP79B2 (cytochrome P450, family 79, subfamily B, polypeptide 2); oxygen binding"	7478.02	5930.73	9025.31	0.605767	1.09003e-06	1.25647e-05
AT5G59800	"MBD7 (methyl-CpG-binding domain 7); DNA binding"	282.008	223.674	340.342	0.605588	1.40876e-06	1.57361e-05
AT3G18320	"F-box family protein"	132.913	105.42	160.407	0.605579	0.000311228	0.00183554
AT5G39000	"protein kinase family protein"	224.574	178.167	270.98	0.604951	0.000304697	0.00180534
AT3G07215	#N/A	283.051	224.567	341.534	0.604881	5.78832e-06	5.65261e-05
AT3G25710	"basic helix-loop-helix (bHLH) family protein"	1202.35	953.967	1450.74	0.604779	1.0635e-08	1.86755e-07
AT4G05210	"bacterial transferase hexapeptide repeat-containing protein"	115.654	91.7635	139.544	0.604732	0.000525929	0.00288123
AT3G47510	"unknown protein"	138.679	110.046	167.312	0.604442	0.000970626	0.00482425
AT3G21420	"oxidoreductase, 2OG-Fe(II) oxygenase family protein"	388.738	308.508	468.967	0.604177	2.60458e-07	3.46779e-06
AT1G06640	"2-oxoglutarate-dependent dioxygenase, putative"	12545.6	9958.39	15132.8	0.603695	2.88512e-06	3.01538e-05
AT4G03960	"tyrosine specific protein phosphatase family protein"	164.505	130.63	198.381	0.602786	6.08836e-05	0.000449694
AT3G58900	"F-box family protein"	443.904	352.497	535.312	0.602768	1.05333e-07	1.52198e-06
AT2G29660	"zinc finger (C2H2 type) family protein"	1794.18	1424.94	2163.42	0.602418	2.24611e-08	3.70086e-07
AT3G18750	"WNK6 (Arabidopsis WNK kinase 6); kinase"	257.397	204.438	310.356	0.602258	1.39417e-05	0.000123299
AT1G05820	"protease-associated (PA) domain-containing protein"	120.665	95.8456	145.484	0.602072	0.000358825	0.00207543
AT5G66190	#N/A	484.073	384.519	583.626	0.601987	1.42521e-07	1.99713e-06
AT1G09710	"DNA binding"	256.181	203.53	308.831	0.601577	2.98038e-05	0.000239858
AT1G14190	"glucose-methanol-choline (GMC) oxidoreductase family protein"	244.283	194.124	294.443	0.601008	1.97662e-05	0.000167369
AT4G04830	"methionine sulfoxide reductase domain-containing protein / SeIR domain-containing protein"	6608.98	5252.89	7965.07	0.600577	1.89663e-07	2.59069e-06
AT3G21630	"protein kinase family protein"	2054.23	1632.91	2475.56	0.600309	3.598e-07	4.60185e-06
AT5G28646	"WVD2 (wave-dampened2)"	73.666	58.5709	88.761	0.599742	0.00219887	0.00957989
AT2G37090	"IRX9 (IRREGULAR XYLEM 9); transferase, transferring glycosyl groups"	484.942	385.627	584.257	0.599397	8.34319e-05	0.00058965
AT3G23020	"pentatricopeptide (PPR) repeat-containing protein"	76.076	60.4994	91.6525	0.599254	0.00159638	0.00734575
AT3G08500	"MYB83 (myb domain protein 83); DNA binding / transcription factor"	57.4461	45.6853	69.2069	0.599186	0.00574195	0.0210143
AT2G45920	"U-box domain-containing protein"	2156.08	1714.74	2597.43	0.599099	7.63739e-07	9.12741e-06
AT2G42920	"pentatricopeptide (PPR) repeat-containing protein"	209.199	166.381	252.017	0.599028	0.000208481	0.00130834
AT1G48540	"leucine-rich repeat family protein"	1010.98	804.068	1217.9	0.599001	2.19513e-08	3.62606e-07
AT2G25790	"leucine-rich repeat transmembrane protein kinase, putative"	1771.33	1408.99	2133.66	0.598668	3.06253e-08	4.90508e-07
AT4G36820	"transcription factor"	38.4135	30.5583	46.2687	0.598473	0.0148113	0.0450674
AT5G61480	"leucine-rich repeat transmembrane protein kinase, putative"	1509.99	1201.22	1818.76	0.598462	4.25895e-09	8.03634e-08
AT5G42830	"transferase family protein"	1398.95	1112.93	1684.98	0.598368	7.3009e-05	0.00052532
AT3G10340	"phenylalanine ammonia-lyase, putative"	2046.49	1628.1	2464.88	0.598327	7.2802e-07	8.74881e-06
AT3G01680	"unknown protein"	1899.93	1511.59	2288.27	0.598185	4.61521e-09	8.63938e-08
AT5G27690	"heavy-metal-associated domain-containing protein"	137.633	109.502	165.764	0.598173	0.000444984	0.0024971
AT4G32290	"unknown protein"	795.702	633.073	958.331	0.598151	1.43862e-08	2.45118e-07
AT3G12730	"myb family transcription factor"	91.1052	72.4878	109.723	0.59805	0.000852665	0.00432253
AT1G61180	#N/A	1080.36	859.722	1301	0.597679	2.88559e-07	3.79784e-06
AT5G02780	"In2-1 protein, putative"	1647.4	1311.1	1983.71	0.597421	0.00037334	0.00214538
AT1G43800	"acyl-(acyl-carrier-protein) desaturase, putative / stearoyl-ACP desaturase, putative"	98.2935	78.2478	118.339	0.596807	0.00127739	0.00609219
AT5G03560	"nucleobase:cation symporter"	219.641	174.853	264.429	0.596743	2.45219e-05	0.000201679
AT1G02930	"ATGSTF6 (EARLY RESPONSIVE TO DEHYDRATION 11); glutathione transferase"	9966.78	7935.34	11998.2	0.596457	0.00222205	0.00966536
AT1G13130	"glycosyl hydrolase family 5 protein / cellulase family protein"	220.503	175.586	265.421	0.596104	9.46954e-05	0.000656206
AT4G20270	"BAM3 (big apical meristem 3); ATP binding / protein serine/threonine kinase"	3557.44	2833.19	4281.7	0.595753	2.35433e-08	3.8596e-07
AT1G73310	"SCPL4 (serine carboxypeptidase-like 4); serine carboxypeptidase"	479.642	382.039	577.244	0.59546	6.05766e-07	7.36593e-06
AT2G24150	"HHP3 (heptahelical protein 3); receptor"	772.854	615.627	930.08	0.595299	1.1809e-08	2.05703e-07
AT4G36450	"ATMPK14 (Arabidopsis thaliana MAP kinase 14); MAP kinase/ kinase"	47.0376	37.4792	56.596	0.594612	0.0087069	0.0294593
AT5G08370	#N/A	457.734	364.73	550.739	0.59454	1.00335e-06	1.16621e-05
AT1G16120	"WAKL1 (WALL ASSOCIATED KINASE-LIKE 1); kinase"	286.863	228.583	345.142	0.594471	0.000110966	0.000756542
AT5G48530	"unknown protein"	257.864	205.489	310.238	0.594314	6.44935e-06	6.23256e-05
AT1G14640	"SWAP (Suppressor-of-White-APricot)/surp domain-containing protein"	161.295	128.539	194.052	0.594233	0.00034783	0.00202325
AT5G02950	"PWWP domain-containing protein"	45.8438	36.5346	55.153	0.594176	0.0112956	0.0363402
AT1G15310	"ATHSRP54A (Arabidopsis thaliana signal recognition particle 54kDa A); 7S RNA binding / GTP binding / mRNA binding"	475.423	379.04	571.805	0.593173	4.43877e-07	5.5676e-06
AT4G16750	"DRE-binding transcription factor, putative"	289.537	230.878	348.196	0.592765	4.67557e-05	0.00035838
AT5G59260	"lectin protein kinase, putative"	332.771	265.363	400.179	0.592677	5.50494e-05	0.000412226
AT1G70470	"unknown protein"	605.153	482.656	727.65	0.592251	4.67083e-08	7.24294e-07
AT1G54680	#N/A	105.375	84.0811	126.668	0.591202	0.00147751	0.00687997
AT5G62380	"VND6 (VASCULAR-RELATED NAC-DOMAIN 6); transcription factor"	86.006	68.6281	103.384	0.591139	0.00130578	0.00620181
AT1G23850	"unknown protein"	353.04	281.739	424.341	0.590866	9.39496e-07	1.0992e-05
AT4G31060	"AP2 domain-containing transcription factor, putative"	120.259	95.9795	144.539	0.590661	0.00234954	0.0101187
AT1G64720	CP5	4534.63	3619.82	5449.45	0.590193	3.69455e-08	5.84495e-07
AT1G61600	"unknown protein"	275.106	219.622	330.59	0.59002	3.32198e-06	3.42604e-05
AT5G62165	"AGL42 (AGAMOUS LIKE 42); transcription factor"	1039.95	830.331	1249.58	0.58968	1.39916e-07	1.96416e-06
AT5G03990	#N/A	219.23	175.056	263.404	0.589462	1.77923e-05	0.000152528
AT5G01820	"ATSR1 (SERINE/THREONINE PROTEIN KINASE 1); kinase"	2005.79	1601.72	2409.85	0.589322	1.1903e-06	1.36158e-05
AT3G57160	"unknown protein"	111.485	89.0382	133.932	0.589003	0.000630444	0.0033548
AT2G47230	"agenet domain-containing protein"	272.477	217.632	327.321	0.588816	7.4108e-05	0.000531461
AT5G03390	"unknown protein"	172.164	137.551	206.777	0.588107	0.000691057	0.00362002
AT3G59200	"F-box family protein"	179.537	143.458	215.616	0.58783	6.44589e-05	0.000472239
AT3G49750	"leucine-rich repeat family protein"	569.276	454.901	683.65	0.587704	5.25462e-07	6.48247e-06
AT1G80160	"lactoylglutathione lyase family protein / glyoxalase I family protein"	45.719	36.5363	54.9017	0.587522	0.0135931	0.0421303
AT2G28650	"ATEXO70H8 (exocyst subunit EXO70 family protein H8); protein binding"	90.0355	71.9596	108.111	0.587261	0.00145586	0.00679376
AT2G33000	"ubiquitin-associated (UBA)/TS-N domain-containing protein-related"	40.3957	32.2859	48.5054	0.587244	0.0122086	0.0387388
AT1G36640	"unknown protein"	208.57	166.715	250.426	0.587	0.00691673	0.0244595
AT3G04350	"unknown protein"	1758.01	1405.34	2110.68	0.586783	9.36776e-09	1.66148e-07
AT2G31865	"poly (ADP-ribose) glycohydrolase (PARG) family protein"	360.662	288.315	433.01	0.586752	5.11529e-05	0.000387062
AT1G24100	"UGT74B1 (UDP-glucosyl transferase 74B1); UDP-glycosyltransferase/ thiohydroximate beta-D-glucosyltransferase/ transferase, transferring glycosyl groups"	2947.89	2356.64	3539.15	0.586668	9.00097e-08	1.32114e-06
AT5G44005	"unknown protein"	125.05	99.9806	150.12	0.586399	0.000536235	0.00293027
AT3G56260	"unknown protein"	62.7914	50.2044	75.3783	0.586338	0.00326256	0.0132792
AT2G33385	"ARPC2B (actin-related protein C2B); structural molecule"	96.3185	77.0162	115.621	0.586165	0.00301165	0.0124477
AT2G42720	"F-box family protein"	130.144	104.065	156.223	0.586127	0.000463384	0.00258583
AT1G23800	"ALDH2B7 (Aldehyde dehydrogenase 2B7); 3-chloroallyl aldehyde dehydrogenase/ aldehyde dehydrogenase (NAD)"	1527.19	1221.44	1832.95	0.585586	3.5278e-07	4.53164e-06
AT3G61390	"U-box domain-containing protein"	891.631	713.148	1070.12	0.585493	8.0573e-06	7.62022e-05
AT1G33290	"sporulation protein-related"	439.269	351.39	527.147	0.585131	1.58854e-06	1.74937e-05
AT3G26460	"major latex protein-related / MLP-related"	1872.8	1498.45	2247.15	0.58463	2.92835e-06	3.05401e-05
AT1G23710	"unknown protein"	841.264	673.149	1009.38	0.584471	1.36279e-06	1.52664e-05
AT1G12520	"CCS1 (copper chaperone for superoxide dismutase 1); superoxide dismutase copper chaperone"	1068.51	854.99	1282.03	0.584448	5.64442e-08	8.5954e-07
AT4G13250	"short-chain dehydrogenase/reductase (SDR) family protein"	392.627	314.187	471.067	0.584306	1.14344e-06	1.31106e-05
AT1G79720	"aspartyl protease family protein"	204.386	163.557	245.215	0.584255	6.64132e-05	0.000483754
AT4G10720	#N/A	204.047	163.304	244.79	0.583984	0.00210153	0.00921551
AT2G22420	"peroxidase 17 (PER17) (P17)"	285.709	228.678	342.739	0.583794	5.14921e-06	5.10002e-05
AT3G15950	"(TSA1-LIKE); unknown protein"	51594	41295.9	61892.1	0.583755	0.0001341	0.000889983
AT2G47180	#N/A	2353.32	1883.9	2822.74	0.583373	6.09889e-08	9.25853e-07
AT1G21590	"protein kinase family protein"	1478.66	1183.75	1773.56	0.583286	6.45509e-08	9.76126e-07
AT1G30757	"unknown protein"	93.147	74.571	111.723	0.58324	0.00108649	0.00530604
AT3G18890	"catalytic/ coenzyme binding"	151.928	121.649	182.208	0.582868	0.000242366	0.00149029
AT5G42780	"ATHB27 (ARABIDOPSIS THALIANA HOMEOBOX PROTEIN 27); DNA binding / transcription factor"	212.964	170.555	255.373	0.58237	2.75854e-05	0.000223388
AT3G46170	"short-chain dehydrogenase/reductase (SDR) family protein"	122.343	97.9949	146.69	0.581997	0.000845506	0.00429518
AT3G13470	"chaperonin, putative"	2152.34	1724.08	2580.6	0.581879	8.60573e-06	8.08399e-05
AT1G11700	"unknown protein"	216.586	173.498	259.675	0.581793	3.16448e-05	0.000253106
AT1G11130	"SUB (STRUBBELIG); protein binding"	1548.82	1240.7	1856.94	0.581771	9.47625e-08	1.3805e-06
AT3G06690	"acyl-CoA oxidase family"	70.6079	56.5626	84.6532	0.581716	0.00384726	0.0151435
AT5G41120	"esterase/lipase/thioesterase family protein"	421.357	337.609	505.105	0.581229	5.37996e-07	6.62033e-06
AT1G32870	#N/A	428.584	343.415	513.754	0.581126	6.60223e-07	7.9833e-06
AT1G49520	"SWIB complex BAF60b domain-containing protein"	162.478	130.192	194.763	0.581076	0.000136331	0.000901719
AT1G63350	"disease resistance protein (CC-NBS-LRR class), putative"	78.7956	63.1645	94.4267	0.580081	0.0073984	0.0258301
AT4G23550	"WRKY29 (WRKY DNA-binding protein 29); transcription factor"	966.271	774.587	1157.95	0.580079	7.724e-06	7.32634e-05
AT1G23160	"auxin-responsive GH3 family protein"	152.722	122.429	183.015	0.580023	0.00906163	0.0304586
AT3G12830	"auxin-responsive family protein"	312.641	250.656	374.626	0.579741	2.7246e-06	2.86296e-05
AT3G11820	"SYP121 (syntaxin 121); t-SNARE"	1423.88	1141.62	1706.14	0.579656	5.55409e-07	6.8131e-06
AT3G57670	"zinc finger (C2H2 type) protein (WIP2)"	67.01	53.7403	80.2797	0.579032	0.00404091	0.0157625
AT5G41860	#N/A	171.725	137.741	205.709	0.578647	8.83916e-05	0.000618202
AT4G37690	"galactosyl transferase GMA12/MNN10 family protein"	115.391	92.5701	138.211	0.578256	0.0015854	0.00731249
AT3G26580	binding	963.303	772.983	1153.62	0.577664	4.41927e-08	6.88023e-07
AT4G04630	"unknown protein"	239.221	191.959	286.483	0.577655	0.000120126	0.000811047
AT3G27200	"plastocyanin-like domain-containing protein"	818.582	656.955	980.208	0.577294	0.00018195	0.00116342
AT2G45910	"protein kinase family protein / U-box domain-containing protein"	1568.92	1259.22	1878.62	0.577146	2.13814e-08	3.54393e-07
AT1G11150	#N/A	76.2129	61.1719	91.2539	0.577017	0.00348771	0.0140026
AT5G63600	"flavonol synthase, putative"	23069.5	18519.1	27619.9	0.57669	4.82494e-05	0.000368382
AT4G22280	#N/A	74.4102	59.7364	89.084	0.576556	0.0134169	0.0417058
AT1G02060	"pentatricopeptide (PPR) repeat-containing protein"	317.509	254.908	380.11	0.576438	0.000478724	0.00266
AT2G17640	#N/A	466.447	374.553	558.341	0.575978	1.15432e-06	1.32275e-05
AT5G59720	"HSP18.2 (HEAT SHOCK PROTEIN 18.2)"	141.496	113.621	169.371	0.57595	0.000498729	0.00275858
AT5G43890	"SUPER1/YUCCA5 (SUPPRESSOR OF ER1); monooxygenase"	67.491	54.197	80.785	0.575873	0.00344815	0.013878
AT5G46080	"protein kinase family protein"	378.609	304.036	453.183	0.575853	1.09103e-05	9.92831e-05
AT1G14345	"unknown protein"	71.8062	57.6644	85.9479	0.575781	0.00637657	0.0228979
AT1G61500	"S-locus protein kinase, putative"	240.155	192.878	287.433	0.575538	2.65252e-05	0.00021624
AT5G61360	#N/A	150.028	120.499	179.557	0.57542	0.000850459	0.00431584
AT4G14510	"unknown protein"	411.074	330.176	491.972	0.575342	1.85592e-06	2.01873e-05
AT3G10120	"unknown protein"	137.164	110.176	164.151	0.57521	0.000308905	0.00182515
AT2G04860	"pentatricopeptide (PPR) repeat-containing protein"	114.389	91.9283	136.849	0.574002	0.000588061	0.00316818
AT4G37150	"esterase, putative"	629.079	505.602	752.557	0.573799	7.55591e-08	1.12256e-06
AT4G03030	"kelch repeat-containing F-box family protein"	1124	903.517	1344.48	0.573424	3.36427e-07	4.35434e-06
AT2G22630	"AGL17 (AGAMOUS-LIKE 17); transcription factor"	404.162	324.907	483.416	0.573237	6.24324e-07	7.57742e-06
AT5G43190	"F-box family protein (FBX6)"	633.663	509.509	757.817	0.572742	4.69093e-07	5.85001e-06
AT5G66052	"unknown protein"	1400.89	1126.49	1675.29	0.572573	1.32399e-08	2.2818e-07
AT2G44798	#N/A	44.6287	35.896	53.3614	0.571972	0.0124355	0.0392667
AT3G22810	"unknown protein"	249.581	200.749	298.414	0.571922	1.59185e-05	0.000138705
AT1G03070	"glutamate binding"	145.575	117.093	174.058	0.571912	0.00028538	0.00170423
AT3G14920	"unknown protein"	1486.34	1195.74	1776.95	0.571498	4.89382e-07	6.06809e-06
AT5G27440	"unknown protein"	61.5859	49.5539	73.618	0.571058	0.0070571	0.0248702
AT3G52820	"ATPAP22/PAP22 (purple acid phosphatase 22); acid phosphatase/ protein serine/threonine phosphatase"	119.564	96.2135	142.915	0.570852	0.0023962	0.0102856
AT2G41410	"calmodulin, putative"	3846.38	3095.6	4597.17	0.570527	4.38202e-07	5.50349e-06
AT3G46640	"PCL1 (PHYTOCLOCK 1); DNA binding"	1853.41	1491.74	2215.08	0.570358	3.53548e-08	5.60273e-07
AT2G20080	"unknown protein"	467.864	376.603	559.125	0.570126	2.78198e-05	0.000225016
AT2G32030	"GCN5-related N-acetyltransferase (GNAT) family protein"	135.412	109.011	161.814	0.569861	0.000601811	0.00322976
AT4G26790	#N/A	124.364	100.119	148.609	0.569804	0.00216827	0.00946559
AT1G18382	#N/A	227.479	183.148	271.811	0.569592	0.000203556	0.00128322
AT3G26290	"CYP71B26 (cytochrome P450, family 71, subfamily B, polypeptide 26); oxygen binding"	2986.23	2404.41	3568.05	0.569452	1.01785e-05	9.35406e-05
AT3G55940	"phosphoinositide-specific phospholipase C, putative"	241.368	194.39	288.347	0.568849	2.34702e-05	0.000194177
AT3G26900	"shikimate kinase family protein"	400.748	322.753	478.742	0.568821	2.42627e-06	2.57727e-05
AT3G13590	"DC1 domain-containing protein"	64.2356	51.7383	76.7329	0.568614	0.00647285	0.0231758
AT5G58340	"DNA binding"	470.581	379.036	562.126	0.568558	2.29754e-05	0.000190731
AT2G44790	"UCC2 (UCLACYANIN 2); copper ion binding"	15641.3	12600.1	18682.6	0.568262	0.000432811	0.00243544
AT2G15440	"unknown protein"	332.713	268.043	397.383	0.568065	2.65966e-06	2.80227e-05
AT1G27170	"disease resistance protein (TIR-NBS-LRR class), putative"	633.489	510.373	756.604	0.567987	4.72409e-05	0.000361815
AT4G26990	"unknown protein"	439.049	353.73	524.369	0.567934	9.96552e-07	1.15969e-05
AT4G22520	"protease inhibitor/seed storage/lipid transfer protein (LTP) family protein"	58.6286	47.2452	70.0119	0.567433	0.0162469	0.0485266
AT4G29230	"ANAC075 (Arabidopsis NAC domain containing protein 75); transcription factor"	404.859	326.295	483.424	0.567111	1.06833e-05	9.76276e-05
AT1G10300	"GTP-binding protein-related"	244.519	197.082	291.956	0.566956	0.00127968	0.00610017
AT1G65370	"meprin and TRAF homology domain-containing protein / MATH domain-containing protein"	630.584	508.299	752.868	0.56672	1.34826e-06	1.51297e-05
AT3G26480	#N/A	94.2879	76.0137	112.562	0.56639	0.00679567	0.0241277
AT3G46610	"pentatricopeptide (PPR) repeat-containing protein"	227.367	183.305	271.429	0.566326	6.99502e-05	0.000505363
AT2G34650	"PID (PINOID); kinase"	113.851	91.7976	135.904	0.566058	0.000943329	0.00471109
AT1G26150	"protein kinase"	951.925	767.565	1136.29	0.565966	5.39975e-06	5.31039e-05
AT1G77145	#N/A	370.597	298.863	442.331	0.56564	5.07249e-05	0.00038457
AT4G33180	"hydrolase, alpha/beta fold family protein"	368.016	296.795	439.237	0.565533	1.93414e-06	2.09446e-05
AT3G03870	"unknown protein"	708.029	571.038	845.019	0.565397	1.11238e-07	1.60137e-06
AT1G23090	"AST91 (SULFATE TRANSPORTER 91); sulfate transporter"	68.3942	55.1732	81.6152	0.564871	0.00508251	0.0190369
AT3G54780	#N/A	336.084	271.127	401.041	0.564782	2.74422e-06	2.88047e-05
AT1G74180	"leucine-rich repeat family protein"	215.606	173.935	257.277	0.564779	9.92669e-05	0.000684197
AT2G27830	"unknown protein"	1639.58	1322.73	1956.43	0.564706	1.06432e-06	1.22857e-05
AT5G50400	"ATPAP27/PAP27 (purple acid phosphatase 27); acid phosphatase/ protein serine/threonine phosphatase"	1400.35	1129.77	1670.93	0.564622	2.59588e-08	4.2201e-07
AT1G52220	"unknown protein"	91.3833	73.7324	109.034	0.564408	0.0024335	0.0104159
AT2G32860	"glycosyl hydrolase family 1 protein"	55.753	44.9884	66.5175	0.56418	0.00717601	0.0252163
AT3G42860	"zinc knuckle (CCHC-type) family protein"	161.587	130.406	192.767	0.563855	0.000167125	0.00107975
AT1G22190	"AP2 domain-containing transcription factor, putative"	1101.87	889.314	1314.43	0.563669	5.45136e-08	8.34049e-07
AT3G04420	"ANAC048 (Arabidopsis NAC domain containing protein 48)"	297.161	239.857	354.464	0.563464	1.34607e-05	0.000119533
AT3G24000	"pentatricopeptide (PPR) repeat-containing protein"	216.683	174.935	258.431	0.562957	7.42277e-05	0.000532124
AT3G63180	#N/A	788.591	636.666	940.516	0.562916	8.69062e-07	1.02479e-05
AT2G28410	"unknown protein"	353.312	285.262	421.361	0.562772	1.838e-05	0.000157201
AT3G49790	"unknown protein"	847.06	684.059	1010.06	0.56225	6.71496e-08	1.01072e-06
AT2G42690	#N/A	242.732	196.062	289.401	0.561764	2.66842e-05	0.000217354
AT3G20450	"unknown protein"	146.544	118.375	174.714	0.561628	0.000280618	0.00167992
AT1G59840	"unknown protein"	109.307	88.3209	130.294	0.560943	0.000907607	0.00455134
AT2G25410	#N/A	57.626	46.5715	68.6805	0.560453	0.00623617	0.0224853
AT5G62140	"unknown protein"	59.2832	47.9283	70.6381	0.559568	0.00674138	0.0239527
AT4G08685	#N/A	929.712	751.673	1107.75	0.559458	2.68148e-06	2.82221e-05
AT5G41270	"unknown protein"	225.448	182.32	268.575	0.558853	7.85307e-05	0.000559269
AT5G48410	"ATGLR1.3 (Arabidopsis thaliana glutamate receptor 1.3)"	557.732	451.1	664.363	0.558523	9.80644e-06	9.0591e-05
AT4G13280	#N/A	684.823	553.967	815.679	0.558201	4.39219e-06	4.42214e-05
AT1G45248	"unknown protein"	99.8497	80.7836	118.916	0.557804	0.00195474	0.00868639
AT4G35110	"unknown protein"	881.496	713.272	1049.72	0.557481	7.01154e-06	6.71262e-05
AT2G36460	"fructose-bisphosphate aldolase, putative"	3380.16	2735.26	4025.05	0.557329	8.65359e-07	1.02166e-05
AT1G61430	"S-locus protein kinase, putative"	291.973	236.297	347.648	0.557027	4.38586e-05	0.000338035
AT3G15770	"unknown protein"	356.512	288.535	424.489	0.556983	1.772e-05	0.000152127
AT4G33660	"unknown protein"	82.9004	67.094	98.7068	0.556966	0.0029096	0.0121235
AT3G27150	"kelch repeat-containing F-box family protein"	495.609	401.148	590.07	0.55675	1.09487e-06	1.26055e-05
AT3G22060	"receptor protein kinase-related"	203.316	164.571	242.062	0.556665	0.000984971	0.00488899
AT1G29340	"PUB17 (PLANT U-BOX17); ubiquitin-protein ligase"	1815.96	1470.01	2161.92	0.556488	3.64921e-07	4.66429e-06
AT5G67610	"unknown protein"	674.395	545.932	802.858	0.556424	4.26287e-07	5.35731e-06
AT4G11050	"endo-1,4-beta-glucanase, putative / cellulase, putative"	180.151	145.835	214.467	0.556412	0.000252833	0.00154441
AT1G59850	#N/A	144.666	117.111	172.222	0.55639	0.00230534	0.00995694
AT1G28400	"unknown protein"	13617.5	11024.7	16210.3	0.556172	9.08012e-06	8.44819e-05
AT1G52290	"protein kinase family protein"	54.2426	43.9241	64.5611	0.555651	0.00944118	0.0314738
AT5G26330	"plastocyanin-like domain-containing protein / mavicyanin, putative"	322.035	260.792	383.279	0.555497	2.17925e-05	0.000181918
AT1G08930	"ERD6 (EARLY RESPONSE TO DEHYDRATION 6); carbohydrate transporter/ sugar porter"	8807.05	7133.8	10480.3	0.554938	0.000130298	0.000865928
AT4G32450	#N/A	408.036	330.519	485.552	0.554894	5.27583e-06	5.20164e-05
AT1G72950	"disease resistance protein (TIR-NBS class), putative"	79.2745	64.2327	94.3163	0.5542	0.00327293	0.013313
AT2G37590	"Dof-type zinc finger domain-containing protein"	105.109	85.1662	125.051	0.554163	0.00162756	0.00747158
AT2G20550	"DNAJ chaperone C-terminal domain-containing protein"	371.503	301.029	441.977	0.55407	2.90765e-06	3.03567e-05
AT3G03650	#N/A	357.667	289.857	425.476	0.553736	0.000148942	0.000973892
AT3G06140	"zinc finger (C3HC4-type RING finger) family protein"	286.77	232.442	341.099	0.55332	1.74366e-05	0.000150386
AT1G31820	"amino acid permease family protein"	120.53	97.7156	143.344	0.552823	0.00179385	0.00810704
AT1G70250	"receptor serine/threonine kinase, putative"	238.194	193.132	283.257	0.552525	0.000380138	0.00217547
AT3G04605	#N/A	1196.08	969.915	1422.24	0.552236	9.57239e-08	1.39347e-06
AT4G30640	"F-box family protein (FBL19)"	192.38	156.012	228.747	0.5521	0.00062176	0.00331582
AT5G46270	"disease resistance protein (TIR-NBS-LRR class), putative"	187.815	152.316	223.313	0.551999	0.00103461	0.00508232
AT5G60020	#N/A	1780.52	1444.11	2116.92	0.551779	2.47176e-05	0.000203203
AT4G16940	"disease resistance protein (TIR-NBS-LRR class), putative"	102.871	83.4428	122.3	0.551563	0.00139252	0.00654995
AT1G69840	"band 7 family protein"	331.114	268.597	393.63	0.5514	6.27256e-06	6.0798e-05
AT1G10460	"GLP7 (GERMIN-LIKE PROTEIN 7); manganese ion binding / metal ion binding / nutrient reservoir"	133.544	108.353	158.735	0.550891	0.00113527	0.00550378
AT1G76070	"unknown protein"	419.595	340.46	498.729	0.55077	1.1081e-05	0.000100508
AT1G67560	"lipoxygenase family protein"	1274.21	1034.11	1514.32	0.550284	3.50723e-07	4.51538e-06
AT1G20490	"AMP-dependent synthetase and ligase family protein"	510.852	414.601	607.104	0.550221	4.40355e-06	4.43001e-05
AT3G22460	"cysteine synthase, putative / O-acetylserine (thiol)-lyase, putative / O-acetylserine sulfhydrylase, putative"	889.801	722.173	1057.43	0.550146	1.37422e-06	1.53856e-05
AT5G13205	#N/A	50.8689	41.288	60.4498	0.550014	0.0111073	0.0358094
AT1G73740	"glycosyl transferase family 28 protein"	267.132	216.827	317.436	0.549923	0.000122746	0.000823885
AT2G30933	"unknown protein"	107.193	87.0099	127.376	0.549845	0.00136867	0.00645191
AT1G61490	"S-locus protein kinase, putative"	195.069	158.352	231.786	0.549655	0.000283211	0.00169336
AT5G65240	"leucine-rich repeat family protein / protein kinase family protein"	847.622	688.107	1007.14	0.549555	1.75055e-07	2.40294e-06
AT5G19120	"pepsin A"	3208.59	2605.11	3812.06	0.549228	1.78709e-07	2.45136e-06
AT1G15890	"disease resistance protein (CC-NBS-LRR class), putative"	338.621	274.973	402.269	0.548872	2.63669e-05	0.000215399
AT3G56810	"unknown protein"	290.195	235.702	344.687	0.548322	1.66329e-05	0.000144221
AT5G54980	"integral membrane family protein"	379.73	308.434	451.027	0.548255	2.44359e-05	0.000201227
AT2G42620	"MAX2 (MORE AXILLARY BRANCHES 2); ubiquitin-protein ligase"	823.791	669.142	978.439	0.54817	2.27203e-07	3.05002e-06
AT2G24650	"transcriptional factor B3 family protein"	574.77	466.871	682.669	0.548162	2.25037e-06	2.40484e-05
AT1G51700	"ADOF1 (Arabidopsis dof zinc finger protein 1); DNA binding / transcription factor"	136.477	110.859	162.095	0.548111	0.000561382	0.00304804
AT4G19500	"disease resistance protein (TIR-NBS-LRR class), putative"	856.896	696.196	1017.6	0.547598	4.16595e-07	5.24565e-06
AT3G47790	"ATATH7 (ABC2 homolog 7); ATPase, coupled to transmembrane movement of substances"	1168.62	949.53	1387.71	0.547415	5.26579e-06	5.19437e-05
AT3G57760	#N/A	75.9318	61.7134	90.1502	0.546748	0.00478454	0.0181053
AT5G02690	"unknown protein"	119.043	96.7765	141.31	0.54614	0.000912172	0.00457247
AT1G51950	"IAA18 (indoleacetic acid-induced protein 18); transcription factor"	732.735	595.755	869.716	0.545826	1.34365e-05	0.000119373
AT1G22550	"proton-dependent oligopeptide transport (POT) family protein"	1548.82	1259.32	1838.32	0.54575	7.53176e-07	9.0344e-06
AT1G46768	"RAP2.1 (related to AP2 1); DNA binding / transcription factor"	194.641	158.265	231.016	0.545652	0.000101206	0.000696332
AT4G24370	#N/A	258.097	209.87	306.323	0.545557	7.1381e-05	0.000514746
AT3G55910	#N/A	144.926	117.847	172.005	0.54554	0.00117488	0.00566709
AT5G45970	#N/A	191.001	155.315	226.687	0.545499	0.00111789	0.00543798
AT3G06437	pseudogene	62.7704	51.0481	74.4926	0.545241	0.00953568	0.0317197
AT2G25490	"EBF1 (EIN3-BINDING F BOX PROTEIN 1); ubiquitin-protein ligase"	5481.08	4457.74	6504.41	0.545105	8.60415e-07	1.01644e-05
AT3G15790	"MBD11 (methyl-CpG-binding domain 11); DNA binding"	533.675	434.184	633.167	0.54428	1.04436e-06	1.20811e-05
AT2G33740	CUTA	698.345	568.213	828.478	0.544033	7.25402e-07	8.72273e-06
AT3G10740	"ASD1 (ALPHA-L-ARABINOFURANOSIDASE); hydrolase, acting on glycosyl bonds"	5946.66	4838.97	7054.35	0.543813	4.14752e-06	4.1953e-05
AT2G42600	"ATPPC2 (PHOSPHOENOLPYRUVATE CARBOXYLASE 2); phosphoenolpyruvate carboxylase"	1662.53	1353	1972.07	0.543553	3.55785e-07	4.55948e-06
AT3G26744	"ICE1 (INDUCER OF CBF EXPRESSION 1); DNA binding"	357.471	290.916	424.027	0.54355	3.15402e-05	0.000252477
AT2G05185	"unknown protein"	77.1521	62.7892	91.5149	0.54349	0.00515656	0.0192404
AT3G61800	"unknown protein"	480.21	390.847	569.573	0.543275	1.00424e-06	1.16654e-05
AT5G21222	"protein kinase family protein"	208.249	169.519	246.978	0.542933	0.0001919	0.00122
AT5G59550	"zinc finger (C3HC4-type RING finger) family protein"	892.15	726.257	1058.04	0.542848	2.83083e-07	3.73585e-06
AT5G48770	#N/A	214.614	174.753	254.475	0.542208	0.000564172	0.00305978
AT1G73850	"unknown protein"	603.956	491.788	716.124	0.542175	2.24781e-06	2.40474e-05
AT5G37478	"unknown protein"	152.425	124.131	180.72	0.5419	0.0104388	0.0341227
AT4G38550	"unknown protein"	2820.72	2297.19	3344.25	0.541814	9.19269e-06	8.53663e-05
AT4G26580	"protein binding / zinc ion binding"	196.479	160.037	232.921	0.541433	0.00122101	0.00585184
AT5G05160	"leucine-rich repeat transmembrane protein kinase, putative"	1771.42	1442.88	2099.96	0.54141	1.18656e-07	1.69563e-06
AT1G76490	"HMG1 (3-HYDROXY-3-METHYLGLUTARYL COA REDUCTASE)"	11311.9	9213.95	13409.8	0.541393	1.05645e-05	9.67233e-05
AT4G10120	ATSPS4F	71.5841	58.3136	84.8547	0.541162	0.0111071	0.0358094
AT4G38440	"unknown protein"	949.879	773.87	1125.89	0.5409	1.12591e-06	1.29247e-05
AT4G37560	"formamidase, putative / formamide amidohydrolase, putative"	87.4547	71.2727	103.637	0.540114	0.00340386	0.0137281
AT1G19396	#N/A	116.887	95.2609	138.514	0.540073	0.00123744	0.00592052
AT5G40170	"disease resistance family protein"	927.027	755.596	1098.46	0.539792	3.59349e-05	0.00028358
AT2G39435	"unknown protein"	536.825	437.608	636.043	0.539486	3.56914e-05	0.000281887
AT1G07300	"josephin protein-related"	168.596	137.437	199.754	0.539457	0.000239655	0.00147594
AT5G11990	"proline-rich family protein"	94.951	77.4073	112.495	0.539317	0.00666366	0.0237412
AT1G58370	"RXF12; hydrolase, hydrolyzing O-glycosyl compounds"	1564.32	1275.33	1853.31	0.539235	1.57674e-06	1.73736e-05
AT1G26240	"proline-rich extensin-like family protein"	728.16	593.682	862.637	0.539062	0.000830814	0.00423157
AT3G47290	"phosphoinositide-specific phospholipase C family protein"	51.6988	42.1549	61.2427	0.538835	0.0132386	0.0412744
AT2G28710	"zinc finger (C2H2 type) family protein"	185.644	151.384	219.904	0.538665	0.000193205	0.0012274
AT3G48180	"unknown protein"	465.484	379.607	551.361	0.538491	9.06003e-06	8.43756e-05
AT1G63150	"pentatricopeptide (PPR) repeat-containing protein"	120.59	98.346	142.835	0.538411	0.00217965	0.00950888
AT3G57470	"peptidase M16 family protein / insulinase family protein"	1360.11	1109.23	1610.99	0.538389	1.12501e-05	0.000101804
AT5G25475	"DNA binding"	378.168	308.422	447.915	0.53832	2.50159e-05	0.000205309
AT4G25710	"kelch repeat-containing F-box family protein"	1012.62	825.933	1199.31	0.538111	9.45593e-08	1.37857e-06
AT1G24600	#N/A	80.0735	65.3128	94.8342	0.538043	0.00638597	0.022911
AT1G70830	"Bet v I allergen family protein"	82.5622	67.3601	97.7642	0.537413	0.00535999	0.019842
AT1G56210	"copper chaperone (CCH)-related"	500.424	408.304	592.545	0.537281	2.71726e-06	2.85678e-05
AT5G65750	"2-oxoglutarate dehydrogenase E1 component, putative / oxoglutarate decarboxylase, putative / alpha-ketoglutaric dehydrogenase, putative"	2974.96	2427.39	3522.53	0.537207	5.15454e-07	6.37514e-06
AT1G72450	"unknown protein"	333.868	272.421	395.315	0.537163	0.000237071	0.00146327
AT4G25300	"oxidoreductase, 2OG-Fe(II) oxygenase family protein"	179.291	146.297	212.284	0.537095	0.000195646	0.00123937
AT1G13110	"CYP71B7 (cytochrome P450, family 71, subfamily B, polypeptide 7); oxygen binding"	4946.5	4036.39	5856.62	0.537004	8.69528e-05	0.000609671
AT2G31280	"basic helix-loop-helix (bHLH) protein-related"	1553.97	1268.08	1839.87	0.536959	1.68023e-07	2.31617e-06
AT5G20480	"EFR (EF-TU RECEPTOR); ATP binding / kinase/ protein serine/threonine kinase"	119.337	97.3879	141.286	0.536804	0.00167128	0.00763456
AT3G60720	"receptor-like protein kinase-related"	245.583	200.451	290.714	0.536351	4.72629e-05	0.000361842
AT4G38910	"ATBPC5/BBR/BPC5/BPC5 (BASIC PENTACYSTEINE 5); DNA binding / transcription factor"	119.327	97.4031	141.25	0.536215	0.00157214	0.00726337
AT4G22760	"pentatricopeptide (PPR) repeat-containing protein"	71.9792	58.7724	85.1859	0.535477	0.00664127	0.0236917
AT1G76040	"CPK29 (calcium-dependent protein kinase 29); calcium- and calmodulin-dependent protein kinase/ kinase"	1037.21	847.123	1227.29	0.53483	1.34313e-07	1.89713e-06
AT3G16050	#N/A	645.397	527.184	763.61	0.53453	3.5781e-06	3.66112e-05
AT5G59920	"ULI3 (UV-B light insensitive 3)"	207.221	169.271	245.171	0.53445	0.000473276	0.00263198
AT2G43550	#N/A	787.368	643.224	931.512	0.534254	3.59642e-07	4.60185e-06
AT1G05030	"hexose transporter, putative"	354.153	289.322	418.984	0.534219	1.00546e-05	9.25768e-05
AT5G18780	#N/A	815.597	666.379	964.816	0.533911	3.57418e-06	3.65903e-05
AT5G53220	"unknown protein"	174.636	142.699	206.573	0.533676	0.000485865	0.00269354
AT1G72650	"TRFL6 (TRF-LIKE 6); DNA binding / transcription factor"	1043.63	852.798	1234.47	0.533618	2.14698e-07	2.89212e-06
AT1G76410	"ATL8; protein binding / zinc ion binding"	104.613	85.4953	123.731	0.533293	0.00390477	0.0153328
AT3G06570	"kelch repeat-containing F-box family protein"	239.15	195.473	282.827	0.532951	0.000178299	0.0011421
AT1G79480	"unknown protein"	84.9634	69.4481	100.479	0.532884	0.00372516	0.0147553
AT1G66440	"DC1 domain-containing protein"	195.825	160.072	231.577	0.53277	0.000658828	0.00347924
AT5G01595	#N/A	47.5463	38.868	56.2246	0.532616	0.0158486	0.0475922
AT1G61830	pseudogene	66.1968	54.1194	78.2742	0.53239	0.00812224	0.0278338
AT2G28950	"ATEXPA6 (ARABIDOPSIS THALIANA EXPANSIN A6)"	784.021	641.056	926.987	0.532099	1.51963e-06	1.68299e-05
AT3G45390	"lectin protein kinase family protein"	182.455	149.189	215.722	0.532036	0.000496878	0.00274912
AT3G02555	"unknown protein"	246.959	201.96	291.959	0.531696	5.34974e-05	0.000402304
AT1G25175	#N/A	1520.79	1243.75	1797.83	0.53156	1.18035e-07	1.68924e-06
AT3G58930	"F-box family protein"	379.199	310.141	448.257	0.531401	0.00019221	0.00122157
AT1G58440	"XF1; oxidoreductase"	2348.35	1921.03	2775.68	0.530962	2.80714e-06	2.93859e-05
AT5G47090	"unknown protein"	522.973	427.834	618.111	0.530817	1.06344e-06	1.22857e-05
AT4G16640	"matrix metalloproteinase, putative"	104.102	85.1675	123.036	0.530704	0.00327575	0.0133217
AT5G02120	#N/A	57.5852	47.1117	68.0588	0.530696	0.0154969	0.046745
AT1G73010	"phosphoric monoester hydrolase"	122.528	100.243	144.813	0.530694	0.0016312	0.00747857
AT4G15380	"CYP705A4 (cytochrome P450, family 705, subfamily A, polypeptide 4); oxygen binding"	721.709	590.476	852.942	0.53057	0.00030666	0.00181519
AT1G66800	"cinnamyl-alcohol dehydrogenase family / CAD family"	1343.47	1099.34	1587.6	0.530208	1.21191e-05	0.00010886
AT2G45403	"unknown protein"	51.7164	42.3193	61.1135	0.530176	0.0138063	0.042662
AT2G21050	"amino acid permease, putative"	1251.12	1024	1478.23	0.529659	4.78675e-07	5.95806e-06
AT5G52120	"ATPP2-A14 (Phloem protein 2-A14)"	528.82	432.972	624.668	0.528816	7.39292e-06	7.04659e-05
AT1G78080	"RAP2.4 (related to AP2 4); DNA binding / transcription factor"	6897.61	5647.46	8147.77	0.528803	1.54467e-05	0.00013532
AT2G14910	"unknown protein"	2484.66	2034.68	2934.65	0.528387	2.28652e-07	3.06736e-06
AT2G01580	"unknown protein"	210.422	172.315	248.529	0.528366	0.000474299	0.00263692
AT2G30020	"protein phosphatase 2C, putative / PP2C, putative"	463.954	379.975	547.932	0.528092	8.68658e-06	8.14816e-05
AT1G25220	"ASB1 (ANTHRANILATE SYNTHASE BETA SUBUNIT 1); anthranilate synthase"	1607.19	1316.35	1898.02	0.52795	3.68228e-05	0.000289416
AT5G01370	"unknown protein"	221.384	181.325	261.443	0.527918	0.000121101	0.000815526
AT1G80610	"unknown protein"	511.39	418.883	603.898	0.527757	6.80293e-06	6.54182e-05
AT5G02090	"unknown protein"	1507.29	1234.75	1779.82	0.52751	5.98911e-06	5.83407e-05
AT2G39681	#N/A	462.959	379.26	546.658	0.527453	1.95726e-05	0.000165801
AT3G61210	"embryo-abundant protein-related"	157.433	128.971	185.895	0.527439	0.000692865	0.00362754
AT3G57330	"calcium-transporting ATPase, plasma membrane-type, putative / Ca2+-ATPase, putative (ACA11)"	4343.65	3558.48	5128.83	0.527369	2.10102e-05	0.000176674
AT2G42760	"unknown protein"	445.866	365.279	526.454	0.527307	2.02934e-05	0.000171164
AT1G05000	"tyrosine specific protein phosphatase family protein"	1299.14	1064.42	1533.85	0.527093	5.7394e-05	0.000426994
AT3G01850	"ribulose-phosphate 3-epimerase, cytosolic, putative / pentose-5-phosphate 3-epimerase, putative"	615.778	504.548	727.008	0.526979	8.2483e-07	9.7736e-06
AT5G22720	"F-box family protein"	259.932	212.984	306.88	0.526927	9.42032e-05	0.000653455
AT3G09290	"TAC1 (TELOMERASE ACTIVATOR1); nucleic acid binding / transcription factor/ zinc ion binding"	117.464	96.2486	138.68	0.52692	0.00237672	0.0102162
AT5G02630	"unknown protein"	215.131	176.289	253.974	0.526733	0.000235955	0.0014573
AT2G02360	"ATPP2-B10 (Phloem protein 2-B10)"	836.963	685.859	988.068	0.526699	3.19854e-06	3.31981e-05
AT5G51890	peroxidase	1409.21	1154.84	1663.58	0.526599	1.3417e-05	0.000119308
AT1G32450	"proton-dependent oligopeptide transport (POT) family protein"	30040.8	24624.7	35456.8	0.525957	0.000304386	0.00180447
AT1G27690	"unknown protein"	329.901	270.432	389.371	0.525876	1.20117e-05	0.000108095
AT5G66658	"unknown protein"	71.7639	58.8301	84.6977	0.525768	0.00589726	0.0214899
AT1G70370	"BURP domain-containing protein / polygalacturonase, putative"	4298.33	3524.08	5072.58	0.525473	1.89446e-06	2.05606e-05
AT1G62310	"transcription factor jumonji (jmjC) domain-containing protein"	612.716	502.408	723.023	0.525182	1.08249e-05	9.85518e-05
AT3G53100	"GDSL-motif lipase/hydrolase family protein"	1504.77	1233.89	1775.65	0.525137	3.47605e-07	4.48116e-06
AT1G78930	"mitochondrial transcription termination factor-related / mTERF-related"	133.873	109.804	157.943	0.524478	0.00350403	0.0140536
AT1G32415	"pentatricopeptide (PPR) repeat-containing protein"	83.1215	68.1787	98.0642	0.524405	0.00570593	0.0209021
AT3G04700	"unknown protein"	68.9861	56.5855	81.3868	0.524364	0.00649707	0.0232497
AT5G41690	"RNA binding"	133.03	109.121	156.938	0.524264	0.00129224	0.00615317
AT5G55840	"pentatricopeptide (PPR) repeat-containing protein"	195.746	160.566	230.926	0.524263	0.000223742	0.00139246
AT2G33855	"unknown protein"	64.4861	52.8969	76.0754	0.524245	0.0103146	0.0337847
AT5G19240	"unknown protein"	2060.64	1690.37	2430.9	0.524152	8.56355e-05	0.000601516
AT1G54095	"unknown protein"	337.402	276.799	398.005	0.523946	7.34212e-05	0.000527701
AT1G03970	#N/A	291.749	239.354	344.143	0.523861	4.85894e-05	0.000370687
AT5G49700	"DNA-binding protein-related"	104.998	86.1472	123.849	0.523711	0.00457207	0.0174264
AT1G70920	"homeobox-leucine zipper protein, putative / HD-ZIP transcription factor, putative"	227.503	186.669	268.338	0.52357	0.00079929	0.00409993
AT2G46660	"CYP78A6 (cytochrome P450, family 78, subfamily A, polypeptide 6); oxygen binding"	183.313	150.422	216.205	0.523385	0.000240854	0.00148174
AT2G38860	"YLS5 (yellow-leaf-specific gene 5)"	5531.49	4539.01	6523.97	0.523374	0.00015281	0.000997179
AT1G18880	#N/A	2859.25	2346.25	3372.26	0.52336	1.43513e-06	1.59667e-05
AT5G15410	"DND1 (DEFENSE NO DEATH 1); calmodulin binding / cation channel/ cyclic nucleotide binding / inward rectifier potassium channel"	439.605	360.751	518.458	0.523223	1.02986e-05	9.45106e-05
AT2G21430	"cysteine proteinase A494, putative / thiol protease, putative"	75.3557	61.8439	88.8675	0.523024	0.0083185	0.0283568
AT3G05430	#N/A	85.1128	69.8608	100.365	0.522699	0.00448764	0.0171718
AT1G36370	"SHM7 (serine hydroxymethyltransferase 7); glycine hydroxymethyltransferase"	2367.76	1943.58	2791.95	0.522552	5.14793e-06	5.10002e-05
AT2G41160	#N/A	1352.45	1110.2	1594.71	0.522472	7.23297e-07	8.70278e-06
AT5G57130	"protein binding"	1145.86	940.691	1351.04	0.522275	4.43599e-07	5.5676e-06
AT1G62910	"pentatricopeptide (PPR) repeat-containing protein"	82.5548	67.7764	97.3332	0.522149	0.00523742	0.0194787
AT1G78070	"WD-40 repeat family protein"	672.241	551.939	792.542	0.521978	7.22488e-06	6.89316e-05
AT1G26800	"zinc finger (C3HC4-type RING finger) family protein"	502.387	412.5	592.274	0.521871	8.75712e-06	8.20643e-05
AT3G48800	"sterile alpha motif (SAM) domain-containing protein"	142.536	117.041	168.031	0.521717	0.00208146	0.00913987
AT3G09600	"DNA binding / transcription factor"	108.445	89.0577	127.832	0.52144	0.00424314	0.0163939
AT2G42150	#N/A	54.7472	44.965	64.5293	0.521152	0.0142004	0.0436241
AT2G34610	"unknown protein"	167.683	137.726	197.64	0.521077	0.00288885	0.0120577
AT5G06280	#N/A	593.188	487.288	699.088	0.520698	4.65144e-06	4.65909e-05
AT5G07990	"TT7 (TRANSPARENT TESTA 7); flavonoid 3p-monooxygenase/ oxygen binding"	242.066	198.864	285.268	0.520535	0.000332443	0.00194186
AT2G37630	"AS1 (ASYMMETRIC LEAVES 1); DNA binding / transcription factor"	517.107	424.832	609.382	0.520456	1.03636e-05	9.5018e-05
AT1G05600	"pentatricopeptide (PPR) repeat-containing protein"	212.255	174.383	250.127	0.520405	0.00014294	0.000941224
AT3G22880	"ATDMC1 (RECA-LIKE GENE); ATP binding / DNA-dependent ATPase/ damaged DNA binding"	219.686	180.488	258.884	0.520398	0.000125158	0.000838341
AT2G23330	#N/A	156.99	128.983	184.996	0.520315	0.000546028	0.00297628
AT1G16390	"organic cation transporter-related"	339.904	279.348	400.461	0.519598	3.49498e-05	0.000276815
AT5G14890	"NHL repeat-containing protein"	104.043	85.5074	122.579	0.519591	0.00294384	0.0122322
AT2G28315	transporter-related	653.397	537.014	769.78	0.519485	9.49451e-05	0.000657431
AT1G23560	#N/A	589.05	484.202	693.898	0.519113	8.40431e-06	7.91003e-05
AT5G47230	"ERF5 (ETHYLENE RESPONSIVE ELEMENT BINDING FACTOR 5); DNA binding / transcription factor/ transcriptional activator"	1102.72	906.525	1298.92	0.518895	1.56367e-05	0.000136739
AT2G38465	"unknown protein"	264.221	217.228	311.214	0.518694	0.000189423	0.00120622
AT2G31990	"exostosin family protein"	380.072	312.543	447.6	0.518152	0.000289756	0.00172719
AT3G17110	pseudogene	124.291	102.239	146.343	0.517404	0.00214801	0.0093825
AT1G19420	pseudogene	120.459	99.0884	141.83	0.517379	0.00334363	0.013561
AT1G09410	#N/A	67.1767	55.2617	79.0916	0.517244	0.0105712	0.0344342
AT3G26210	"CYP71B23 (cytochrome P450, family 71, subfamily B, polypeptide 23); oxygen binding"	2268.66	1866.29	2671.03	0.517225	0.000171998	0.00110827
AT1G50640	"ATERF3/ERF3 (ETHYLENE RESPONSIVE ELEMENT BINDING FACTOR 3); DNA binding / protein binding / transcription factor/ transcriptional repressor"	1865.87	1534.98	2196.75	0.51715	6.74771e-07	8.15414e-06
AT1G26665	"unknown protein"	1420.43	1168.69	1672.17	0.516834	4.68488e-07	5.84621e-06
AT4G14096	"F-box family protein"	397.151	326.79	467.513	0.516642	2.20489e-05	0.000183901
AT5G62820	#N/A	219.735	180.817	258.652	0.516478	0.000355271	0.00205793
AT2G15230	"ATLIP1 (ARABIDOPSIS THALIANA LIPASE 1); galactolipase/ hydrolase/ phospholipase/ triacylglycerol lipase"	1903.28	1566.21	2240.36	0.516459	7.668e-05	0.000547089
AT4G29270	"acid phosphatase class B family protein"	5084.94	4184.81	5985.06	0.516204	1.21041e-05	0.000108775
AT3G55370	"OBP3 (OBF-BINDING PROTEIN 3); DNA binding"	949.246	781.222	1117.27	0.516174	4.60803e-07	5.76507e-06
AT3G60150	"unknown protein"	179.647	147.879	211.415	0.515661	0.00044119	0.00247829
AT3G47820	"armadillo/beta-catenin repeat family protein / U-box domain-containing protein"	997.819	821.384	1174.25	0.515617	4.07974e-06	4.13937e-05
AT1G13530	"unknown protein"	405.795	334.06	477.531	0.515488	0.000651787	0.00344766
AT2G35740	#N/A	103.835	85.4834	122.187	0.515372	0.0034726	0.0139563
AT4G13130	"DC1 domain-containing protein"	344.767	283.837	405.698	0.515341	4.63082e-05	0.00035523
AT5G66240	"transducin family protein / WD-40 repeat family protein"	2057.78	1694.29	2421.27	0.515084	3.55158e-07	4.55443e-06
AT3G05165	"carbohydrate transporter/ sugar porter"	6853.87	5643.55	8064.2	0.514928	0.000141952	0.000935408
AT2G02770	"COP1-interacting protein-related"	273.262	225.01	321.515	0.514902	7.2249e-05	0.000520428
AT3G19030	"unknown protein"	977.32	804.751	1149.89	0.514881	9.56148e-05	0.000661834
AT1G63730	"disease resistance protein (TIR-NBS-LRR class), putative"	205.354	169.109	241.598	0.514652	0.000562362	0.00305166
AT1G20620	"CAT3 (CATALASE 3); catalase"	19139.6	15761.7	22517.5	0.514617	9.79525e-05	0.000676334
AT2G35733	"unknown protein"	52.046	42.8613	61.2308	0.514583	0.0156727	0.0471802
AT4G04990	"unknown protein"	1266.36	1042.89	1489.82	0.514547	0.000740004	0.00383723
AT2G46535	#N/A	1273.76	1049.07	1498.46	0.514373	6.31101e-07	7.6549e-06
AT1G64300	kinase	142.053	117.014	167.093	0.513973	0.00344662	0.0138748
AT3G23790	"AMP-binding protein, putative"	259.881	214.104	305.659	0.513612	0.000119056	0.000805215
AT3G59430	"unknown protein"	252.307	207.892	296.722	0.513279	0.000102738	0.000705625
AT3G42806	#N/A	313.798	258.561	369.034	0.513251	0.00435807	0.0167682
AT1G03770	"protein binding / zinc ion binding"	456.573	376.288	536.858	0.512703	1.09216e-05	9.93394e-05
AT1G61360	"S-locus lectin protein kinase family protein"	1919.33	1582.07	2256.58	0.512319	0.000282634	0.00169078
AT3G26510	"octicosapeptide/Phox/Bem1p (PB1) domain-containing protein"	283.856	233.983	333.728	0.51227	5.29558e-05	0.000398846
AT3G56630	"CYP94D2 (cytochrome P450, family 94, subfamily D, polypeptide 2); oxygen binding"	210.318	173.367	247.27	0.512258	0.000189898	0.00120845
AT4G27990	"YGGT family protein"	274.508	226.295	322.72	0.512076	7.40346e-05	0.000531131
AT4G13860	"glycine-rich RNA-binding protein, putative"	935.386	771.171	1099.6	0.511858	3.15936e-05	0.000252801
AT4G27652	"unknown protein"	232.554	191.732	273.376	0.511795	0.000828534	0.00422216
AT3G59700	"ATHLECRK (ARABIDOPSIS THALIANA LECTIN-RECEPTOR KINASE); kinase"	742.511	612.186	872.836	0.511741	9.29329e-05	0.000645563
AT3G23630	"ATIPT7 (Arabidopsis thaliana isopentenyltransferase 7); transferase, transferring alkyl or aryl (other than methyl) groups"	142.117	117.184	167.05	0.511499	0.00146019	0.0068091
AT1G28080	"unknown protein"	86.1673	71.0525	101.282	0.511421	0.00968051	0.0320906
AT5G57140	"ATPAP28/PAP28 (purple acid phosphatase 28); acid phosphatase/ protein serine/threonine phosphatase"	241.345	199.019	283.67	0.511306	0.000750343	0.00388568
AT3G24503	"ALDH2C4 (REDUCED EPIDERMAL FLUORESCENCE1); 3-chloroallyl aldehyde dehydrogenase/ aldehyde dehydrogenase (NAD)"	11773.6	9709.11	13838	0.51123	0.000538382	0.00294036
AT1G13635	"methyladenine glycosylase family protein"	283.534	233.857	333.21	0.510804	0.00549479	0.0202581
AT1G63740	"disease resistance protein (TIR-NBS-LRR class), putative"	528.748	436.122	621.374	0.510731	4.73592e-06	4.72671e-05
AT5G05940	"ATROPGEF5/ROPGEF5 (KINASE PARTNER PROTEIN-LIKE); Rho guanyl-nucleotide exchange factor"	268.586	221.559	315.614	0.510471	9.29172e-05	0.000645563
AT1G03820	"unknown protein"	1891.61	1560.49	2222.73	0.510338	8.04301e-06	7.6141e-05
AT3G59690	#N/A	934.572	771.194	1097.95	0.509646	1.25725e-05	0.000112414
AT3G47620	"TCP family transcription factor, putative"	1807.56	1491.66	2123.47	0.509507	1.07058e-05	9.7787e-05
AT2G39730	"RCA (RUBISCO ACTIVASE)"	797.7	658.332	937.068	0.509338	1.34998e-06	1.51315e-05
AT2G27500	"glycosyl hydrolase family 17 protein"	1702.65	1405.33	1999.97	0.509071	1.77243e-05	0.000152127
AT2G01890	#N/A	2921.1	2411.4	3430.8	0.508677	4.58186e-05	0.000352167
AT2G19150	"pectinesterase family protein"	59.3061	48.9581	69.6541	0.508661	0.0142777	0.0438408
AT2G32510	"MAPKKK17 (Mitogen-activated protein kinase kinase kinase 17); kinase"	334.251	275.985	392.517	0.508164	8.39377e-05	0.000592366
AT5G54470	"zinc finger (B-box type) family protein"	70.1536	57.9307	82.3765	0.507904	0.0151487	0.0459006
AT1G33170	"dehydration-responsive family protein"	1789.94	1478.15	2101.72	0.507772	2.32836e-06	2.48002e-05
AT4G22580	"exostosin family protein"	566.541	467.883	665.199	0.507639	4.49492e-06	4.50926e-05
AT1G22065	"unknown protein"	702.6	580.276	824.924	0.507521	2.24449e-06	2.4025e-05
AT3G51440	"strictosidine synthase family protein"	883.053	729.385	1036.72	0.507274	2.15489e-06	2.31678e-05
AT2G07180	"protein kinase, putative"	1544.03	1275.57	1812.5	0.506838	1.23836e-06	1.40501e-05
AT5G05480	#N/A	506.68	418.59	594.77	0.506793	1.40582e-05	0.000124217
AT1G07130	"OB-fold nucleic acid binding domain-containing protein"	118.143	97.6172	138.668	0.50643	0.00227169	0.0098509
AT1G17820	#N/A	470.944	389.21	552.677	0.505888	6.01054e-05	0.000444114
AT1G13050	"unknown protein"	211.253	174.604	247.902	0.505681	0.000231145	0.00143154
AT4G15780	"ATVAMP724 (Arabidopsis thaliana vesicle-associated membrane protein 724)"	1665.74	1376.84	1954.63	0.50553	1.0294e-06	1.19222e-05
AT1G75450	#N/A	212.039	175.285	248.792	0.505239	0.000414552	0.00234556
AT3G59480	"pfkB-type carbohydrate kinase family protein"	550.325	455.025	645.626	0.504755	1.85876e-05	0.000158629
AT1G72430	"auxin-responsive protein-related"	1037.4	857.81	1216.98	0.504579	0.00010501	0.000719201
AT4G16480	"ATINT4 (INOSITOL TRANSPORTER 4); carbohydrate transporter/ myo-inositol:hydrogen symporter/ sugar porter"	408.472	337.771	479.173	0.504503	0.000124085	0.000832014
AT3G60490	"AP2 domain-containing transcription factor TINY, putative"	304.254	251.6	356.909	0.504427	6.10308e-05	0.000450611
AT4G39570	"kelch repeat-containing F-box family protein"	228.911	189.307	268.514	0.504267	0.000988674	0.00490113
AT2G41835	"zinc finger (C2H2 type, AN1-like) family protein"	250.24	206.952	293.528	0.504202	0.000175008	0.00112536
AT3G62460	"unknown protein"	461.604	381.82	541.389	0.503774	5.76726e-05	0.000428739
AT1G66810	"zinc finger (CCCH-type) family protein"	87.6863	72.5318	102.841	0.503725	0.0140269	0.0431943
AT2G18370	"protease inhibitor/seed storage/lipid transfer protein (LTP) family protein"	3236.43	2677.14	3795.72	0.50368	2.257e-05	0.000187765
AT2G35600	"BRXL1 (BREVIS RADIX like 1)"	102.322	84.6412	120.004	0.503648	0.00451883	0.0172606
AT5G62480	"ATGSTU9 (GLUTATHIONE S-TRANSFERASE TAU 9); glutathione transferase"	1668.35	1380.25	1956.45	0.503309	5.60939e-05	0.000419241
AT5G01530	"chlorophyll A-B binding protein CP29 (LHCB4)"	1025.33	848.389	1202.27	0.502963	8.91973e-07	1.04863e-05
AT1G18745	#N/A	327.862	271.311	384.413	0.50271	0.000204529	0.00128811
AT5G13660	#N/A	319.395	264.312	374.478	0.502639	3.90685e-05	0.000304663
AT2G22770	"NAI1; DNA binding / transcription factor"	3653.94	3023.8	4284.08	0.50262	1.02203e-05	9.38803e-05
AT3G48350	"cysteine proteinase, putative"	658.902	545.296	772.507	0.502508	2.13375e-06	2.29657e-05
AT3G46668	#N/A	112.011	92.7067	131.316	0.502299	0.0038949	0.0153074
AT1G01320	#N/A	1019.17	843.522	1194.82	0.502299	3.41242e-06	3.50817e-05
AT5G46470	"disease resistance protein (TIR-NBS-LRR class), putative"	1678.03	1389.01	1967.04	0.501967	2.34761e-06	2.49779e-05
AT1G06740	#N/A	192.723	159.535	225.91	0.501875	0.000456321	0.00255156
AT3G44540	"oxidoreductase, acting on the CH-CH group of donors"	1657.84	1372.62	1943.06	0.5014	3.37833e-05	0.000268558
AT4G15070	"DC1 domain-containing protein"	450.578	373.097	528.06	0.501152	2.31383e-05	0.000191757
AT5G25280	"serine-rich protein-related"	2554.48	2115.3	2993.66	0.501052	1.01806e-06	1.18048e-05
AT1G69550	"disease resistance protein (TIR-NBS class), putative"	203.52	168.541	238.499	0.500881	0.000342583	0.00199571
AT5G60040	#N/A	678.924	562.265	795.583	0.500762	1.74614e-05	0.000150443
AT3G57450	"unknown protein"	860.007	712.237	1007.78	0.500745	5.44141e-06	5.34596e-05
AT5G59510	"DVL18/RTFL5 (ROTUNDIFOLIA LIKE 5)"	181.596	150.395	212.797	0.500727	0.00354244	0.0141868
AT1G49740	"phospholipase C"	826.39	684.461	968.319	0.500514	2.90006e-06	3.02937e-05
AT3G06390	"integral membrane family protein"	2044.39	1693.28	2395.5	0.500506	8.89254e-06	8.31335e-05
AT4G27030	#N/A	184.69	152.981	216.398	0.500337	0.000723916	0.00377135
AT3G51670	"SEC14 cytosolic factor family protein / phosphoglyceride transfer family protein"	1897.23	1571.92	2222.55	0.499686	9.72934e-07	1.13559e-05
AT4G30120	"HMA3 (Heavy metal ATPase 3); ATPase, coupled to transmembrane movement of ions, phosphorylative mechanism"	234.401	194.214	274.587	0.499619	0.0010524	0.0051606
AT1G72840	"ATP binding / protein binding / transmembrane receptor"	523.57	433.807	613.332	0.499615	4.05476e-05	0.000314645
AT5G09220	"AAP2 (AMINO ACID PERMEASE 2); amino acid permease"	14077.3	11667.8	16486.7	0.498766	8.37729e-05	0.000591631
AT5G40150	"peroxidase, putative"	367.171	304.327	430.015	0.498762	0.000203009	0.0012806
AT2G34790	#N/A	1220.13	1011.44	1428.82	0.498409	6.14237e-06	5.96547e-05
AT5G23380	"unknown protein"	545.678	452.348	639.008	0.498402	5.65734e-06	5.53857e-05
AT3G56880	"VQ motif-containing protein"	852.354	706.598	998.111	0.498311	4.72848e-06	4.7217e-05
AT2G14620	"xyloglucan:xyloglucosyl transferase, putative / xyloglucan endotransglycosylase, putative / endo-xyloglucan transferase, putative"	100.941	83.6802	118.202	0.498296	0.00956943	0.0318048
AT4G19390	"unknown protein"	113.47	94.0865	132.853	0.497772	0.00405236	0.0157914
AT3G15250	"unknown protein"	180.189	149.422	210.955	0.497538	0.00106978	0.00523003
AT3G05690	"HAP2B (Heme activator protein (yeast) homolog 2B, unfertilized embryo sac 8); transcription factor"	500.536	415.104	585.968	0.497349	5.99396e-06	5.83588e-05
AT1G77500	"unknown protein"	1191.72	988.38	1395.05	0.497183	1.54487e-06	1.7061e-05
AT3G55420	"unknown protein"	854.845	709.043	1000.65	0.496988	2.79816e-06	2.93235e-05
AT1G66160	"U-box domain-containing protein"	419.022	347.554	490.49	0.496986	0.000791904	0.0040674
AT4G22212	"unknown protein"	4909.23	4072.08	5746.39	0.49689	3.8893e-05	0.000303727
AT1G67920	#N/A	251.221	208.4	294.043	0.496672	0.000849651	0.00431286
AT5G20270	"HHP1 (HEPTAHELICAL TRANSMEMBRANE PROTEIN1)"	483.262	400.926	565.597	0.496437	0.00109109	0.00532088
AT3G60300	"RWD domain-containing protein"	3385.73	2809	3962.46	0.49634	1.96362e-06	2.12167e-05
AT2G39518	#N/A	657.863	545.821	769.905	0.496253	0.000953689	0.0047543
AT5G23955	#N/A	297.569	246.898	348.239	0.496159	7.61948e-05	0.000543826
AT4G15417	"ribonuclease III family protein"	250.05	207.477	292.623	0.496096	0.00211232	0.00925037
[truncated: 2,800 more rows]
