# Supplementary material for: Brassinosteroid signaling-dependent root responses to prolonged elevated ambient temperature
Source: Nat Commun. 2017 Aug 21;8:309. doi: 10.1038/s41467-017-00355-4 (PMC5567177; doi:10.1038/s41467-017-00355-4)
Supplement: Supplementary file 4 — Supplementary Data 3 [file 41467_2017_355_MOESM4_ESM.xlsx]

## Sheet: Feuil1
Supplementary Data 3. List of genes downregulated by elevated ambient temperature and related to metal homeostasis
Gene ID	Description
AT1G01580	FRO2 (FERRIC REDUCTION OXIDASE 2); ferric-chelate reductase Encodes the low-iron-inducible ferric chelate reductase responsible for reduction of iron at the root surface. It is likely to be the major Fe(III) chelate reductase in Arabidopsis iron metabolism. Coordinately regulated with IRT1, the major transporter responsible for high-affinity iron uptake from the soil, at both transcriptional and …
AT1G07890	APX1 (ascorbate peroxidase 1); L-ascorbate peroxidase Encodes a cytosolic ascorbate peroxidase APX1. Ascorbate peroxidases are enzymes that scavenge hydrogen peroxide in plant cells. Eight types of APX have been described for Arabidopsis: three cytosolic (APX1, APX2, APX6), two chloroplastic types (stromal sAPX, thylakoid tAPX), and three microsomal (APX3, APX4, APX5) isoforms. At least part of t…
AT1G09210	calreticulin 2 (CRT2) calreticulin 2 (CRT2); FUNCTIONS IN: unfolded protein binding, calcium ion binding; INVOLVED IN: response to oxidative stress, response to salt stress; LOCATED IN: mitochondrion, endoplasmic reticulum, vacuole; EXPRESSED IN: 26 plant structures; EXPRESSED DURING: 14 growth stages; CONTAINS InterPro DOMAIN/s: Calreticulin/calnexin, P (InterPro:IPR009033), Calreticulin/calnexi…
AT1G13440	GAPC2 (GLYCERALDEHYDE-3-PHOSPHATE DEHYDROGENASE C2); NAD or NADH binding / binding / catalytic/ glyceraldehyde-3-phosphate dehydrogenase (phosphorylating)/ glyceraldehyde-3-phosphate dehydrogenase GLYCERALDEHYDE-3-PHOSPHATE DEHYDROGENASE C2 (GAPC2); FUNCTIONS IN: NAD or NADH binding, glyceraldehyde-3-phosphate dehydrogenase (phosphorylating) activity, binding, catalytic activity, glyceraldehyde-3…
AT1G16420	MC8 (METACASPASE 8); cysteine-type endopeptidase Encodes a metacaspase (cysteine-type endopeptidase) that is involved in promoting programmed cell death in response to hydrogen peroxide (H2O2), UV light, and methyl viologen (MV). Transcript levels rise in response to UV-C, H2O2, and MV. In vitro assays demonstrate that this enzyme has a preference for cleaving after an arginine residue, and it ha…
AT1G30870	cationic peroxidase, putative cationic peroxidase, putative; FUNCTIONS IN: electron carrier activity, peroxidase activity, heme binding; INVOLVED IN: response to oxidative stress; LOCATED IN: endomembrane system; EXPRESSED IN: root; CONTAINS InterPro DOMAIN/s: Haem peroxidase (InterPro:IPR010255), Plant peroxidase (InterPro:IPR000823), Haem peroxidase, plant/fungal/bacterial (InterPro:IPR002016);…
AT1G35720	ANNAT1 (ANNEXIN ARABIDOPSIS 1); ATP binding / calcium ion binding / calcium-dependent phospholipid binding / copper ion binding / peroxidase/ protein homodimerization Encodes a member of the annexin gene family, a diverse, multigene family of calcium-dependent, membrane-binding proteins. The protein was determined to have peroxidase activity. This activity is thought to be dependent on the presen…
AT1G44970	peroxidase, putative peroxidase, putative; FUNCTIONS IN: electron carrier activity, peroxidase activity, heme binding; INVOLVED IN: response to oxidative stress; LOCATED IN: endomembrane system; EXPRESSED IN: 17 plant structures; EXPRESSED DURING: 7 growth stages; CONTAINS InterPro DOMAIN/s: Haem peroxidase (InterPro:IPR010255), Plant peroxidase (InterPro:IPR000823), Haem peroxidase, plant/fungal…
AT1G45145	ATTRX5; oxidoreductase, acting on sulfur group of donors, disulfide as acceptor encodes a cytosolic thioredoxin that reduces disulfide bridges of target proteins by the reversible formation of a disulfide bridge between two neighboring Cys residues present in the active site. Thioredoxins have been found to regulate a variety of biological reactions in prokaryotic and eukaryotic cells. ATTRX5; FU…
AT1G49300	RABG3E (RAB GTPASE HOMOLOG G3E); GTP binding encodes a small GTPase involved in membrane trafficking. Gene expression is induced by hydrogen peroxide and lines. Lines overexpressing the gene are more tolerant to high salt and hyperosmotic conditions. RAB GTPASE HOMOLOG G3E (RABG3E); FUNCTIONS IN: GTP binding; INVOLVED IN: response to oxidative stress, response to salt stress; LOCATED IN: plasma m…
AT1G49570	peroxidase, putative peroxidase, putative; FUNCTIONS IN: electron carrier activity, peroxidase activity, heme binding; INVOLVED IN: response to oxidative stress; LOCATED IN: endomembrane system; EXPRESSED IN: leaf lamina base, leaf whorl, sepal, hypocotyl, root; EXPRESSED DURING: 4 anthesis; CONTAINS InterPro DOMAIN/s: Haem peroxidase (InterPro:IPR010255), Plant peroxidase (InterPro:IPR000823), H…
AT1G49670	NQR; binding / catalytic/ oxidoreductase/ zinc ion binding molecular function has not been defined. Was shown involved in oxidative stress tolerance. NQR; FUNCTIONS IN: oxidoreductase activity, binding, catalytic activity, zinc ion binding; INVOLVED IN: response to oxidative stress, metabolic process; LOCATED IN: mitochondrion, peroxisome; EXPRESSED IN: 24 plant structures; EXPRESSED DURING: 13 g…
AT1G73120	unknown protein unknown protein; FUNCTIONS IN: molecular_function unknown; INVOLVED IN: response to oxidative stress; EXPRESSED IN: root, cultured cell; Has 17 Blast hits to 17 proteins in 4 species: Archae - 0; Bacteria - 0; Metazoa - 0; Fungi - 0; Plants - 17; Viruses - 0; Other Eukaryotes - 0 (source: NCBI BLink).
AT1G78380	ATGSTU19 (GLUTATHIONE S-TRANSFERASE TAU 19); glutathione binding / glutathione transferase Encodes a glutathione transferase that is a member of Tau GST gene family. Expression is induced by drought stress, oxidative stress, and high doses of auxin and cytokinin. naming convention according to Wagner et al. (2002) The expression of this gene is upregulated by herbicide safeners such as benoxacor …
AT2G14170	ALDH6B2; 3-chloroallyl aldehyde dehydrogenase/ methylmalonate-semialdehyde dehydrogenase (acylating)/ oxidoreductase Arabidopsis thaliana methylmalonate-semialdehyde dehydrogenase ALDH6B2; FUNCTIONS IN: 3-chloroallyl aldehyde dehydrogenase activity, methylmalonate-semialdehyde dehydrogenase (acylating) activity, oxidoreductase activity; INVOLVED IN: response to oxidative stress; LOCATED IN: mitoc…
AT2G18150	peroxidase, putative peroxidase, putative; FUNCTIONS IN: electron carrier activity, peroxidase activity, heme binding; INVOLVED IN: response to oxidative stress, response to nematode; LOCATED IN: cell wall; CONTAINS InterPro DOMAIN/s: Haem peroxidase (InterPro:IPR010255), Plant peroxidase (InterPro:IPR000823), Haem peroxidase, plant/fungal/bacterial (InterPro:IPR002016); BEST Arabidopsis thaliana…
AT2G28160	FIT/FRU (FER-LIKE REGULATOR OF IRON UPTAKE); DNA binding / transcription factor Encodes a putative transcription factor that regulates iron uptake responses. mRNA is detected in the outer cell layers of the root and accumulates in response to iron deficiency. The expression of many iron-regulated genes is dependent on FIT1. It specifically regulates FRO2 at the level of mRNA accumulation and IRT1…
AT2G39460	RPL23AA (RIBOSOMAL PROTEIN L23AA); RNA binding / nucleotide binding / structural constituent of ribosome Encodes a 60S ribosomal protein L23aA (AtrpL23aA). Paralog of RLPL23aB. RIBOSOMAL PROTEIN L23AA (RPL23AA); FUNCTIONS IN: structural constituent of ribosome, RNA binding, nucleotide binding; INVOLVED IN: response to oxidative stress, response to high light intensity, response to cold, translati…
AT2G40300	ATFER4 (ferritin 4); binding / ferric iron binding / oxidoreductase/ transition metal ion binding Encodes FERRITIN 4, AtFER4. Ferritins are a class of 24-mer multi-meric proteins found in all kingdoms of life. Function as the main iron store in mammals. Evidence suggests that Arabidopsis ferritins are essential to protect cells against oxidative damage, but they do not constitute the major iron p…
AT2G43480	peroxidase, putative peroxidase, putative; FUNCTIONS IN: electron carrier activity, peroxidase activity, heme binding; INVOLVED IN: response to oxidative stress; LOCATED IN: endomembrane system; EXPRESSED IN: flower, root; EXPRESSED DURING: petal differentiation and expansion stage; CONTAINS InterPro DOMAIN/s: Haem peroxidase (InterPro:IPR010255), Plant peroxidase (InterPro:IPR000823), Haem perox…
AT2G47510	FUM1 (FUMARASE 1); catalytic/ fumarate hydratase fumarase (FUM1) FUMARASE 1 (FUM1); FUNCTIONS IN: fumarate hydratase activity, catalytic activity; INVOLVED IN: response to oxidative stress, response to salt stress, pollen tube development; LOCATED IN: mitochondrion; EXPRESSED IN: 6 plant structures; CONTAINS InterPro DOMAIN/s: Fumarate hydratase, class II (InterPro:IPR005677), L-Aspartase-like (I…
AT3G01190	peroxidase 27 (PER27) (P27) (PRXR7) peroxidase 27 (PER27) (P27) (PRXR7); FUNCTIONS IN: electron carrier activity, peroxidase activity, heme binding; INVOLVED IN: response to oxidative stress; LOCATED IN: endomembrane system; EXPRESSED IN: hypocotyl, root; CONTAINS InterPro DOMAIN/s: Haem peroxidase (InterPro:IPR010255), Plant peroxidase (InterPro:IPR000823), Haem peroxidase, plant/fungal/bacteria…
AT3G03190	ATGSTF11 (GLUTATHIONE S-TRANSFERASE F11); glutathione transferase Encodes glutathione transferase belonging to the phi class of GSTs. Naming convention according to Wagner et al. (2002). GLUTATHIONE S-TRANSFERASE F11 (ATGSTF11); FUNCTIONS IN: glutathione transferase activity; INVOLVED IN: response to oxidative stress, toxin catabolic process; LOCATED IN: cytoplasm; EXPRESSED IN: 15 plant structur…
AT3G03670	peroxidase, putative peroxidase, putative; FUNCTIONS IN: electron carrier activity, peroxidase activity, heme binding; INVOLVED IN: response to oxidative stress; LOCATED IN: plant-type cell wall; EXPRESSED IN: 9 plant structures; EXPRESSED DURING: 4 anthesis, C globular stage, petal differentiation and expansion stage; CONTAINS InterPro DOMAIN/s: Haem peroxidase (InterPro:IPR010255), Plant peroxi…
AT3G04120	GAPC1 (GLYCERALDEHYDE-3-PHOSPHATE DEHYDROGENASE C SUBUNIT 1); glyceraldehyde-3-phosphate dehydrogenase (phosphorylating)/ glyceraldehyde-3-phosphate dehydrogenase encodes cytosolic GADPH (C subunit) involved in the glycolytic pathway but also interacts with H2O2 potentially placing it in a signalling cascade induced by ROS. GLYCERALDEHYDE-3-PHOSPHATE DEHYDROGENASE C SUBUNIT 1 (GAPC1); FUNCTIONS I…
AT3G15360	TRX-M4 (ARABIDOPSIS THIOREDOXIN M-TYPE 4); enzyme activator encodes a prokaryotic thioredoxin ARABIDOPSIS THIOREDOXIN M-TYPE 4 (TRX-M4); FUNCTIONS IN: enzyme activator activity; INVOLVED IN: response to oxidative stress, positive regulation of catalytic activity; LOCATED IN: thylakoid, chloroplast thylakoid membrane, cell wall, chloroplast, chloroplast envelope; EXPRESSED IN: 24 plant structures;…
AT3G20340	Expression of the gene is downregulated in the presence of paraquat, an inducer of photoxidative stress. FUNCTIONS IN: molecular_function unknown; INVOLVED IN: response to oxidative stress, N-terminal protein myristoylation; LOCATED IN: cellular_component unknown; EXPRESSED IN: 9 plant structures; EXPRESSED DURING: 4 anthesis, petal differentiation and expansion stage; BEST Arabidopsis thaliana p…
AT3G25530	GLYR1 (GLYOXYLATE REDUCTASE 1); 3-hydroxybutyrate dehydrogenase/ phosphogluconate dehydrogenase (decarboxylating) Encodes gamma-hydroxybutyrate dehydrogenase (AtGHBDH). Contains a NADP-binding domain. GHBDH is proposed to function in oxidative stress tolerance. GLYOXYLATE REDUCTASE 1 (GLYR1); FUNCTIONS IN: phosphogluconate dehydrogenase (decarboxylating) activity, 3-hydroxybutyrate dehydrogenase …
AT3G49960	peroxidase, putative peroxidase, putative; FUNCTIONS IN: electron carrier activity, peroxidase activity, heme binding; INVOLVED IN: response to oxidative stress; LOCATED IN: endomembrane system; CONTAINS InterPro DOMAIN/s: Haem peroxidase (InterPro:IPR010255), Plant peroxidase (InterPro:IPR000823), Haem peroxidase, plant/fungal/bacterial (InterPro:IPR002016); BEST Arabidopsis thaliana protein mat…
AT3G52880	monodehydroascorbate reductase, putative Encodes a peroxisomal monodehydroascorbate reductase, involved in the ascorbate-glutathione cycle which removes toxic H2O2 monodehydroascorbate reductase 1 (ATMDAR1); FUNCTIONS IN: monodehydroascorbate reductase (NADH) activity; INVOLVED IN: response to cadmium ion, peptidyl-cysteine S-nitrosylation, hydrogen peroxide catabolic process; LOCATED IN: peroxis…
AT3G55280	RPL23AB (RIBOSOMAL PROTEIN L23AB); RNA binding / nucleotide binding / structural constituent of ribosome 60S ribosomal protein L23A (RPL23aB). Paralog of RPL23aA RIBOSOMAL PROTEIN L23AB (RPL23AB); FUNCTIONS IN: structural constituent of ribosome, RNA binding, nucleotide binding; INVOLVED IN: response to oxidative stress, response to high light intensity, response to cold, translation, ribosome bi…
AT3G56090	ATFER3 (ferritin 3); binding / ferric iron binding / oxidoreductase/ transition metal ion binding Encodes FERRITIN 3, AtFER3. Ferritins are a class of 24-mer multi-meric proteins found in all kingdoms of life. Function as the main iron store in mammals. Evidence suggests that Arabidopsis ferritins are essential to protect cells against oxidative damage, but they do not constitute the major iron p…
AT3G56240	CCH (COPPER CHAPERONE); copper chaperone CCH protein belongs to a family of eukaryotic proteins that participate in intracellular copper homeostasis by delivering this metal to the secretory pathway; mainly located along the vascular bundles of senescing leaves and petioles as well as in stem sieve elements; hypothesized to have a role in copper mobilization from decaying organs towards reproduct…
AT3G62030	peptidyl-prolyl cis-trans isomerase, chloroplast / cyclophilin / rotamase / cyclosporin A-binding protein (ROC4) nuclear-encoded chloroplast stromal cyclophilin CYP20-3 (also known as ROC4). Protein is tyrosine-phosphorylated and its phosphorylation state is modulated in response to ABA in Arabidopsis thaliana seeds. rotamase CyP 4 (ROC4); FUNCTIONS IN: peptidyl-prolyl cis-trans isomerase activit…
AT4G00860	ATOZI1 putative pathogenesis-related protein whose transcript level is induced in response to ozone and pathogenic Pseudomonas strains. ATOZI1; FUNCTIONS IN: molecular_function unknown; INVOLVED IN: response to reactive oxygen species, response to bacterium, response to ozone; LOCATED IN: mitochondrion, peroxisome, plastid, membrane; EXPRESSED IN: 25 plant structures; EXPRESSED DURING: 15 growth …
AT4G02380	SAG21 (SENESCENCE-ASSOCIATED GENE 21) Encodes AtLEA5 (late embryogenesis abundant like protein). Also known as SENESCENCE-ASSOCIATED GENE 21 (SAG21). Has a role on oxidative stress tolerance. mRNA levels are elevated in response to various stresses. SENESCENCE-ASSOCIATED GENE 21 (SAG21); FUNCTIONS IN: molecular_function unknown; INVOLVED IN: embryonic development, response to reactive oxygen spec…
AT4G02580	NADH-ubiquinone oxidoreductase 24 kDa subunit, putative NADH-ubiquinone oxidoreductase 24 kDa subunit, putative; FUNCTIONS IN: electron carrier activity, NAD or NADH binding, oxidoreductase activity, NADH dehydrogenase (ubiquinone) activity; INVOLVED IN: response to oxidative stress, mitochondrial electron transport, NADH to ubiquinone; LOCATED IN: mitochondrion, respiratory chain complex I; EXPR…
AT4G08770	peroxidase, putative peroxidase, putative; FUNCTIONS IN: electron carrier activity, peroxidase activity, heme binding; INVOLVED IN: response to oxidative stress; LOCATED IN: vacuole; EXPRESSED IN: hypocotyl, root; CONTAINS InterPro DOMAIN/s: Haem peroxidase (InterPro:IPR010255), Plant peroxidase (InterPro:IPR000823), Haem peroxidase, plant/fungal/bacterial (InterPro:IPR002016); BEST Arabidopsis t…
AT4G08780	peroxidase, putative peroxidase, putative; FUNCTIONS IN: electron carrier activity, peroxidase activity, heme binding; INVOLVED IN: response to oxidative stress; LOCATED IN: vacuole; EXPRESSED IN: embryo, hypocotyl, flower, root, seed; EXPRESSED DURING: F mature embryo stage, petal differentiation and expansion stage, D bilateral stage, E expanded cotyledon stage; CONTAINS InterPro DOMAIN/s: Haem…
AT4G11010	NDPK3 (NUCLEOSIDE DIPHOSPHATE KINASE 3); ATP binding / nucleoside diphosphate kinase nucleoside diphosphate kinase 3 (ndpk3), located to the inter-membrane space in mitochondria NUCLEOSIDE DIPHOSPHATE KINASE 3 (NDPK3); FUNCTIONS IN: nucleoside diphosphate kinase activity, ATP binding; INVOLVED IN: response to oxidative stress; LOCATED IN: mitochondrion, mitochondrial inner membrane, plastid; EXPR…
AT4G16270	peroxidase 40 (PER40) (P40) peroxidase 40 (PER40) (P40); FUNCTIONS IN: electron carrier activity, peroxidase activity, heme binding; INVOLVED IN: response to oxidative stress; LOCATED IN: endomembrane system; EXPRESSED IN: 9 plant structures; EXPRESSED DURING: F mature embryo stage, petal differentiation and expansion stage, D bilateral stage, E expanded cotyledon stage; CONTAINS InterPro DOMAIN/…
AT4G19690	IRT1 (iron-regulated transporter 1); cadmium ion transmembrane transporter/ copper uptake transmembrane transporter/ iron ion transmembrane transporter/ manganese ion transmembrane transporter/ zinc ion transmembrane transporter Fe(II) transport protein (IRT1) iron-regulated transporter 1 (IRT1); FUNCTIONS IN: manganese ion transmembrane transporter activity, zinc ion transmembrane transporter ac…
AT4G26010	peroxidase, putative peroxidase, putative; FUNCTIONS IN: electron carrier activity, peroxidase activity, heme binding; INVOLVED IN: response to oxidative stress; LOCATED IN: endomembrane system; EXPRESSED IN: root; CONTAINS InterPro DOMAIN/s: Haem peroxidase (InterPro:IPR010255), Plant peroxidase (InterPro:IPR000823), Haem peroxidase, plant/fungal/bacterial (InterPro:IPR002016); BEST Arabidopsis …
AT4G30170	peroxidase, putative peroxidase, putative; FUNCTIONS IN: electron carrier activity, peroxidase activity, heme binding; INVOLVED IN: response to oxidative stress; LOCATED IN: endomembrane system; EXPRESSED IN: hypocotyl, root; CONTAINS InterPro DOMAIN/s: Haem peroxidase (InterPro:IPR010255), Plant peroxidase (InterPro:IPR000823), Haem peroxidase, plant/fungal/bacterial (InterPro:IPR002016); BEST A…
AT4G35770	SEN1 (SENESCENCE 1) Senescence-associated gene that is strongly induced by phosphate starvation. Transcripts are differentially regulated at the level of mRNA stability at different times of day. mRNAs are targets of the mRNA degradation pathway mediated by the downstream (DST) instability determinant. SENESCENCE 1 (SEN1); FUNCTIONS IN: molecular_function unknown; INVOLVED IN: in 6 processes; LOC…
AT5G01600	ATFER1; ferric iron binding / iron ion binding Encodes a ferretin protein that is targeted to the chloroplast. Member of a Ferritin gene family. Gene expression is induced in response to iron overload and by nitric oxide. Expression of the gene is downregulated in the presence of paraquat, an inducer of photoxidative stress. ATFER1; FUNCTIONS IN: ferric iron binding, iron ion binding; INVOLVED IN…
AT5G06730	Peroxidase superfamily protein; FUNCTIONS IN: peroxidase activity, heme binding; INVOLVED IN: response to oxidative stress, oxidation reduction; LOCATED IN: plasma membrane; EXPRESSED IN: root, cultured cell; CONTAINS InterPro DOMAIN/s: Haem peroxidase (InterPro:IPR010255), Plant peroxidase (InterPro:IPR000823), Peroxidases heam-ligand binding site (InterPro:IPR019793), Haem peroxidase, plant/fun…
AT5G15180	peroxidase, putative peroxidase, putative; FUNCTIONS IN: electron carrier activity, peroxidase activity, heme binding; INVOLVED IN: response to oxidative stress; LOCATED IN: endomembrane system; EXPRESSED IN: flower, root, carpel; EXPRESSED DURING: 4 anthesis, petal differentiation and expansion stage; CONTAINS InterPro DOMAIN/s: Haem peroxidase (InterPro:IPR010255), Plant peroxidase (InterPro:IP…
AT5G17820	peroxidase 57 (PER57) (P57) (PRXR10) peroxidase 57 (PER57) (P57) (PRXR10); FUNCTIONS IN: electron carrier activity, peroxidase activity, heme binding; INVOLVED IN: response to oxidative stress; LOCATED IN: cell wall, membrane, plant-type cell wall; EXPRESSED IN: root, leaf; CONTAINS InterPro DOMAIN/s: Haem peroxidase (InterPro:IPR010255), Plant peroxidase (InterPro:IPR000823), Haem peroxidase, pl…
AT5G42180	peroxidase 64 (PER64) (P64) (PRXR4) peroxidase 64 (PER64) (P64) (PRXR4); FUNCTIONS IN: electron carrier activity, peroxidase activity, heme binding; INVOLVED IN: response to oxidative stress; LOCATED IN: plant-type cell wall; EXPRESSED IN: 10 plant structures; EXPRESSED DURING: 4 anthesis, C globular stage, petal differentiation and expansion stage; CONTAINS InterPro DOMAIN/s: Haem peroxidase (In…
AT5G47650	ATNUDT2 (ARABIDOPSIS THALIANA NUDIX HYDROLASE HOMOLOG 2); ADP-ribose diphosphatase/ NAD or NADH binding / hydrolase Encodes an ADP-ribose pyrophosphatase that confers enhanced tolerance to oxidative stress. ARABIDOPSIS THALIANA NUDIX HYDROLASE HOMOLOG 2 (ATNUDT2); FUNCTIONS IN: ADP-ribose diphosphatase activity, hydrolase activity, NAD or NADH binding; INVOLVED IN: response to oxidative stress; L…
AT5G64110	peroxidase, putative peroxidase, putative; FUNCTIONS IN: electron carrier activity, peroxidase activity, heme binding; INVOLVED IN: response to oxidative stress; LOCATED IN: membrane; EXPRESSED IN: shoot, shoot apex, stamen, leaf; EXPRESSED DURING: 4 anthesis; CONTAINS InterPro DOMAIN/s: Haem peroxidase (InterPro:IPR010255), Plant peroxidase (InterPro:IPR000823), Haem peroxidase, plant/fungal/bac…
AT5G66390	peroxidase 72 (PER72) (P72) (PRXR8) peroxidase 72 (PER72) (P72) (PRXR8); FUNCTIONS IN: electron carrier activity, peroxidase activity, heme binding; INVOLVED IN: response to oxidative stress; LOCATED IN: endomembrane system; EXPRESSED IN: leaf apex, hypocotyl, flower, root; EXPRESSED DURING: 4 anthesis, petal differentiation and expansion stage; CONTAINS InterPro DOMAIN/s: Haem peroxidase (InterP…
